# Supplementary material for: Reduced progranulin increases tau and α-synuclein inclusions and alters mouse tauopathy phenotypes via glucocerebrosidase
Source: Nat Commun. 2024 Feb 16;15:1434. doi: 10.1038/s41467-024-45692-3 (PMC10873339; doi:10.1038/s41467-024-45692-3)
Supplement: Supplementary file 4 — Supplementary Data 1 [file 41467_2024_45692_MOESM4_ESM.xlsx]

## Sheet: Summary
Sample ID	C14-GalCer	C14-GluCer	C16-GalCer	C16-GluCer	C18-GalCer	C18-GluCer	C18:1-GalCer	C18:1-GluCer	C20-GalCer	C20-GluCer	C20:1-GalCer	C20:1-GluCer	C22-GalCer	C22-GluCer	C22:1-GalCer	C22:1-GluCer	C24-GalCer	C24-GluCer	C24:1-GalCer	C24:1-GluCer	C26-GalCer	C26-GluCer	C26:1-GalCer	C26:1-GluCer	GalSph	GluSph	All GlcCer	All GalCer		Unblinded genotypes
MatrixBlk	0.00452078	0.00713741	0.00697738	0.00416736	0.0858313	3.17176	0.0172449	0.00391905	0.00405914	0.0701935	0.00488104	0.000333702	0.00100942	0.00429768	0.000495254	0.000527723	0.00458945	0.0139535	0.00629789	0.0739252	0.00276645	0.000878848	0.003211	0.000624434	0.316959	0.335213
HT-01	1.68663	0.00291575	30.7232	2.18288	465.886	108.448	18.6029	0.183598	102.112	4.24564	26.3725	0.185458	345.242	10.9358	362.453	0.9467	501.516	10.0254	2634.2	37.615	1.9983	0.0902499	13.9335	0.409088	3.7799	0.921507	175.271	4504.72		WT
HT-02	0.993799	0.000931786	30.9852	1.94106	464.096	103.077	21.5415	0.388538	131.596	6.07164	41.8597	0.756271	537.366	13.8025	418.201	1.10943	652.808	17.2255	2498.36	30.2747	3.10368	0.332815	15.8765	0.181257	3.61237	0.11827	175.162	4816.79		Grn+/-
HT-03	0.714021	0.00169696	19.1608	2.61708	365.768	118.755	20.0349	0.108654	76.073	5.66657	27.2748	0.195512	299.804	16.3555	272.925	1.0317	402.939	17.8635	1638.74	32.1497	2.98668	0.059535	10.0147	0.107756	3.42261	1.10163	194.913	3136.44		Grn-/-
HT-04	0.759974	0.00377141	33.4206	1.61738	520.38	107.437	35.6365	0.394989	152.755	6.10926	51.1146	0.573089	603.569	17.2874	437.482	1.68872	764.741	15.4214	2521.09	41.3262	3.52062	0.0988208	17.5119	0.150045	3.94563	0.637349	192.108	5141.98		PS19
HT-05	0.611884	0.00440094	31.1269	1.52589	545.081	95.9707	27.4668	0.244014	137.122	4.14497	45.0721	0.179738	477.941	10.0897	418.348	0.885498	578.347	16.5324	2349.66	38.4851	3.36861	0.25888	19.2928	0.0829341	4.37849	0.3982	168.404	4633.44		PS19 Grn+/-
HT-06	0.293272	0.0197673	21.8819	3.20774	459.74	118.179	25.193	0.0760034	91.8134	5.66323	37.9815	0.356429	282.302	15.6317	296.567	2.31542	445.604	20.9784	1686.15	39.1395	3.00325	0.028953	10.767	0.0346002	2.68159	1.78342	205.631	3361.3		PS19 Grn-/-
HT-07	3.33586	0.0539306	75.7521	2.821	640.539	82.9894	38.7172	0.096631	85.4564	2.04634	35.6464	0.143264	165.315	2.39291	333.408	1.95783	179.813	3.77828	1074.06	15.2322	1.12977	0.432072	2.67073	0.0564772	4.33513	0.61989	112	2635.84		WT
HT-08	1.13552	0.160966	29.4012	1.71948	543.53	96.9682	61.1649	0.640022	150.93	4.58537	85.366	0.386007	369.102	11.2994	560.574	0.327522	485.323	15.1756	1643.77	31.2892	3.12354	0.20578	12.4317	0.0264796	2.42901	0.504786	162.784	3945.85		Grn+/-
HT-09	0.967022	0.0675074	36.4902	3.01909	636.499	118.288	76.4963	0.670884	157.894	5.35021	97.9609	0.840095	371.042	15.2358	695.332	2.07495	492.129	14.5553	1919.33	37.7304	2.18478	0.75148	9.8061	0.0961772	5.1843	1.7219	198.68	4496.13		Grn-/-
HT-10	0.931327	0.0242439	35.1025	2.21114	688.99	93.4414	91.1809	0.623989	179.956	4.78216	104.572	1.58776	442.159	13.6972	697.372	0.339289	660.151	14.7753	2136.11	28.5333	3.18569	0.713605	16.4876	0.1729	4.48184	0.189335	160.902	5056.19		PS19
HT-11	0.48208	0.0693383	23.053	1.49315	434.891	95.8908	71.8318	0.726896	101.555	3.26533	85.3982	0.63496	260.399	7.45048	589.772	0.644095	433.825	7.63474	1690.31	22.822	1.96699	0.368855	11.8771	0.374238	2.44743	0.445878	141.375	3705.36		PS19 Grn+/-
HT-12	1.2679	0.0839503	42.7816	3.50042	947.215	130.854	102.054	0.250607	202.351	6.02131	121.432	1.07749	473.688	18.1347	754.846	2.95724	716.45	25.7886	2808.38	42.8855	3.96923	0.824809	16.3549	0.131291	4.27069	2.16351	232.51	6190.79		PS19 Grn-/-
HT-13	1.47006	0.0843392	40.0207	2.30608	758.902	81.3827	85.3854	0.819356	208.147	5.35501	111.631	1.51479	434.703	11.8896	684.843	1.10863	572.437	12.1967	2107.57	27.6257	2.61497	0.492751	14.2703	0.0717862	4.38443	0.313603	144.847	5022		WT
HT-14	1.58772	0.136691	40.9935	1.76619	644.239	96.9154	66.7453	0.231527	195.031	4.13723	95.6598	0.342372	396.825	9.68698	769.787	0.653208	516.805	10.9028	2026.55	34.1293	2.91978	0.213147	12.2892	0.435572	3.94799	0.163417	159.55	4769.43		Grn+/-
HT-15	0.927433	0.0449943	37.5515	3.357	757.037	134.217	98.9934	0.529242	219.977	7.58489	129.187	1.96518	450.87	19.1415	746.063	1.292	622.747	27.5412	1977.53	49.959	2.06118	0.927931	13.7967	0.345167	5.38645	3.06552	246.906	5056.74		Grn-/-
HT-16	0.399219	0.0532609	24.8718	1.88174	567.035	89.4835	64.1758	0.352061	132.249	4.01802	81.5287	0.772914	303.953	8.05484	544.606	0.607069	414.291	13.6205	1679.86	21.9731	2.05021	0.333669	11.7595	0.032363	3.85968	1.55037	141.183	3826.78		PS19
HT-17	0.832736	0.0143287	29.0638	2.17147	564.248	102.427	83.6282	0.450999	167.268	5.37415	126.547	2.40128	379.256	8.81223	692.97	0.408506	468.466	11.1734	1491.77	25.2203	2.15882	0.054813	9.88161	0.287912	4.25849	1.73715	158.797	4016.09		PS19 Grn+/-
HT-18	0.544097	0.0912621	29.6731	5.80882	606.338	129.202	96.6916	0.307049	167.724	6.89774	114.041	1.60428	356.249	23.3042	650.974	2.60625	431.763	24.4963	1567.53	39.997	2.66587	0.274781	9.76703	0.331127	3.03059	0.914089	234.921	4033.96		PS19 Grn-/-
HT-19	0.783779	0.00980163	27.1643	2.3812	542.525	93.3553	61.6844	0.212155	139.178	4.72997	78.9219	1.11645	285.361	8.2907	564.26	0.338255	395.521	9.44873	1623.54	22.3523	2.1114	0.215773	8.33224	0.537884	3.79123	0.340474	142.989	3729.38		WT
HT-20	1.3175	0.0131619	35.2252	2.4468	554.757	100.842	75.2466	0.954374	160.29	3.20789	110.788	2.12724	313.3	10.3881	673.824	0.708143	445.56	8.2736	1919.55	25.9958	1.65121	0.542142	10.5989	0.229812	4.92657	0.740911	155.729	4302.11		Grn+/-
HT-21	0.593306	0.0749306	26.4294	2.45174	512.852	113.184	74.1006	0.419422	127.797	5.96774	85.2782	1.32099	245.523	13.848	576.795	0.319596	406.385	17.8853	1637.91	40.3938	1.47769	0.748019	9.72528	0.152102	4.73919	2.56284	196.765	3704.87		Grn-/-
HT-22	0.970676	0.0611571	33.7199	1.98458	608.002	114.624	105.545	0.994023	179.43	5.79951	128.873	2.25401	444.903	14.9301	855.574	0.276034	588.416	15.3275	2062.67	48.9254	3.0944	1.30121	15.1782	0.228134	6.0211	3.6019	206.706	5026.38		PS19
HT-23	1.35881	0.00559985	33.1854	2.63871	505.533	94.2985	100.26	0.626401	147.021	4.8524	125.136	0.703395	373.155	18.7256	807.053	0.397486	544.558	21.2146	1935.04	42.7543	3.29173	0.163044	14.7975	0.227528	6.84022	2.67829	186.608	4590.38		PS19 Grn+/-
HT-24	0.930019	0.018502	31.5438	3.72599	615.522	145.9	123.947	0.836719	174.17	7.8788	142.759	2.24773	419.518	27.1071	813.638	1.42365	575.527	36.6757	2026.21	58.5751	2.87387	1.01254	13.5876	0.878699	4.54559	4.14319	286.281	4940.22		PS19 Grn-/-
Comments:
1. BDL = Below Detection Limit
2. Any reported concentration that does not exceed by a factor of 2 the value found in the associated Matrix Blank (MatrixBlk), should not be considered truly present in the sample.
3. The Matrix Blank value is not to be subtracted from the sample amount reported.
4. The total amount of submitted sample was used for extraction/analysis unless otherwise noted.
5. Concentration reported is [pmole/total sample], use normalization value (Pi, Protein, Volume, etc.) for final concentration of sample.
6. If applicable, phosphate (Pi) determination was performed after a B&D re-extraction of an aliquot from the original total sample extract, Pi normalization [nmole/sample].
7. Calculations for Glucose- and Galactose-Ceramide species, for which no authentic standards are available, have been performed by applying calibration curves of their correspondingmolecular species.
The calculation of C14-Glu/Gal-Cer, for which no authentic standards are available, is employing the calibration curve of C16-Glu/Gal-Cer.
The calculations for C18:1-, C20:1- and C20-Glu/Gal-Cer, for which no authentic standards are available, are employing the calibration curve of C18-Glu/Gal-Cer.
The calculations for C22:1-, C26:1- and C26-Glu/Gal-Cer, for which no authentic standards are available, are employing the calibration curve of C24:1-Glu/Gal-Cer.
8. Samples have been relabled inorder as submitted or the samples have been renamed as follow:
Lipidomics ID	Client ID	Phosphate (Pi) Normalization [nmole/sample]
	brain	NA	1mg protein

## Sheet: C14-GalCer
Component Name		Curve Index	Weighting Index	Origin Index	Equation
C14-GalCer		Linear	1/X	Ignore	Y = 0.00125004+0.0282627*X R^2 = 0.9982
							Specified	Calculated
Filename	Sample Type	Sample Name	Integ. Type	Area	ISTD Area	Area Ratio	Amount	Amount	%Diff	%RSD-AMT	Peak Status	Level	Units	RT	Sample ID
Cal01	Std Bracket Sample		Method Settings	89249.1	1.26548e+06	0.0705261	2.5	2.45115	-0.000195409	0		Cal-01	pmole		Cal01
Cal02	Std Bracket Sample		Method Settings	164270	1.14867e+06	0.143009	5	5.01575	3.14938e-05	0		Cal-02	pmole		Cal02
Cal03	Std Bracket Sample		Method Settings	343474	1.11476e+06	0.308114	10	10.8576	0.000857566	0		Cal-03	pmole		Cal03
Cal04	Std Bracket Sample		Method Settings	486793	928061	0.524527	20	18.5147	-0.000742625	0		Cal-04	pmole		Cal04
Cal05	Std Bracket Sample		Method Settings	811030	614165	1.32054	50	46.6796	-0.000664086	0		Cal-05	pmole		Cal05
Cal06	Std Bracket Sample		Method Settings	3.0072e+06	1.00738e+06	2.98517	100	105.578	0.000557801	0		Cal-06	pmole	4.10615	Cal06
Cal07	Std Bracket Sample		Method Settings	8.52595e+06	1.45136e+06	5.87444	200	207.807	0.000390358	0		Cal-07	pmole	4.10677	Cal07
Cal08	Std Bracket Sample		Method Settings	1.25941e+07	1.14071e+06	11.0406	400	390.596	-0.000235099	0		Cal-08	pmole	4.10593	Cal08
QC-01	QC Sample		Method Settings	959772	605212	1.58584	50	56.0666	0.00121331	9.01145e-05		QC	pmole	3.90088	QC-01
QC-02	QC Sample		Method Settings	500064	309831	1.61399	50	57.0625	0.0014125	9.01145e-05		QC	pmole		QC-01
QC-03	QC Sample		Method Settings	865825	542933	1.59472	50	56.3805	0.0012761	9.01145e-05		QC	pmole		QC-01
MatrixBlk	Unknown Sample		Manual Integration	165.961	1.28769e+06	0.000128882		0.00452078				NA	pmole	4.10653	MatrixBlk	Calib Point	EQUATION: X9=[ -0.04 ] calamount [ 5.016 ] computed 0.005 min calibration value 0.0031493782398580002 XGOOD 0.005 XGOOD1 0.005 X9_POS 0.005
HT-01	Unknown Sample		Manual Integration	15118.5	314421	0.0480836		1.68663				NA	pmole	4.10672	HT-01	Calib Point	EQUATION: X9=[ 1.657 ] calamount [ 5.016 ] computed 1.687 min calibration value 0.0031493782398580002 XGOOD 1.687 XGOOD1 0.005 X9_POS 1.687
HT-02	Unknown Sample		Manual Integration	8272.44	291982	0.028332		0.993799				NA	pmole	4.05437	HT-02	Calib Point	EQUATION: X9=[ 0.958 ] calamount [ 5.016 ] computed 0.994 min calibration value 0.0031493782398580002 XGOOD 0.994 XGOOD1 0.005 X9_POS 0.994
HT-03	Unknown Sample		Manual Integration	7485.19	367716	0.0203559		0.714021				NA	pmole	4.1059	HT-03	Calib Point	EQUATION: X9=[ 0.676 ] calamount [ 5.016 ] computed 0.714 min calibration value 0.0031493782398580002 XGOOD 0.714 XGOOD1 0.005 X9_POS 0.714
HT-04	Unknown Sample		Manual Integration	7291.03	336521	0.0216659		0.759974				NA	pmole	4.1058	HT-04	Calib Point	EQUATION: X9=[ 0.722 ] calamount [ 5.016 ] computed 0.76 min calibration value 0.0031493782398580002 XGOOD 0.76 XGOOD1 0.005 X9_POS 0.76
HT-05	Unknown Sample		Manual Integration	5814.35	333314	0.0174441		0.611884				NA	pmole	4.05375	HT-05	Calib Point	EQUATION: X9=[ 0.573 ] calamount [ 5.016 ] computed 0.612 min calibration value 0.0031493782398580002 XGOOD 0.612 XGOOD1 0.005 X9_POS 0.612
HT-06	Unknown Sample		Manual Integration	3708.37	443542	0.00836082		0.293272				NA	pmole	4.10545	HT-06	Calib Point	EQUATION: X9=[ 0.252 ] calamount [ 5.016 ] computed 0.293 min calibration value 0.0031493782398580002 XGOOD 0.293 XGOOD1 0.005 X9_POS 0.293
HT-07	Unknown Sample		Manual Integration	17296.4	181873	0.0951014		3.33586				NA	pmole	4.05447	HT-07	Calib Point	EQUATION: X9=[ 3.321 ] calamount [ 5.016 ] computed 3.336 min calibration value 0.0031493782398580002 XGOOD 3.336 XGOOD1 0.005 X9_POS 3.336
HT-08	Unknown Sample		Manual Integration	13464.7	415932	0.0323722		1.13552				NA	pmole	4.15715	HT-08	Calib Point	EQUATION: X9=[ 1.101 ] calamount [ 5.016 ] computed 1.136 min calibration value 0.0031493782398580002 XGOOD 1.136 XGOOD1 0.005 X9_POS 1.136
HT-09	Unknown Sample		Manual Integration	8930.95	323954	0.0275686		0.967022				NA	pmole	4.157	HT-09	Calib Point	EQUATION: X9=[ 0.931 ] calamount [ 5.016 ] computed 0.967 min calibration value 0.0031493782398580002 XGOOD 0.967 XGOOD1 0.005 X9_POS 0.967
HT-10	Unknown Sample		Manual Integration	11253.3	423836	0.026551		0.931327				NA	pmole	4.106	HT-10	Calib Point	EQUATION: X9=[ 0.895 ] calamount [ 5.016 ] computed 0.931 min calibration value 0.0031493782398580002 XGOOD 0.931 XGOOD1 0.005 X9_POS 0.931
HT-11	Unknown Sample		Manual Integration	4465.16	324892	0.0137435		0.48208				NA	pmole	4.10535	HT-11	Calib Point	EQUATION: X9=[ 0.442 ] calamount [ 5.016 ] computed 0.482 min calibration value 0.0031493782398580002 XGOOD 0.482 XGOOD1 0.005 X9_POS 0.482
HT-12	Unknown Sample		Manual Integration	11527.8	318921	0.0361462		1.2679				NA	pmole	4.10607	HT-12	Calib Point	EQUATION: X9=[ 1.235 ] calamount [ 5.016 ] computed 1.268 min calibration value 0.0031493782398580002 XGOOD 1.268 XGOOD1 0.005 X9_POS 1.268
HT-13	Unknown Sample		Manual Integration	17795.5	424616	0.0419096		1.47006				NA	pmole	4.157	HT-13	Calib Point	EQUATION: X9=[ 1.439 ] calamount [ 5.016 ] computed 1.47 min calibration value 0.0031493782398580002 XGOOD 1.47 XGOOD1 0.005 X9_POS 1.47
HT-14	Unknown Sample		Manual Integration	14863.5	328376	0.0452638		1.58772				NA	pmole	4.157	HT-14	Calib Point	EQUATION: X9=[ 1.557 ] calamount [ 5.016 ] computed 1.588 min calibration value 0.0031493782398580002 XGOOD 1.588 XGOOD1 0.005 X9_POS 1.588
HT-15	Unknown Sample		Manual Integration	10535	398448	0.02644		0.927433				NA	pmole	4.15702	HT-15	Calib Point	EQUATION: X9=[ 0.891 ] calamount [ 5.016 ] computed 0.927 min calibration value 0.0031493782398580002 XGOOD 0.927 XGOOD1 0.005 X9_POS 0.927
HT-16	Unknown Sample		Manual Integration	4509.94	396260	0.0113813		0.399219				NA	pmole	4.106	HT-16	Calib Point	EQUATION: X9=[ 0.358 ] calamount [ 5.016 ] computed 0.399 min calibration value 0.0031493782398580002 XGOOD 0.399 XGOOD1 0.005 X9_POS 0.399
HT-17	Unknown Sample		Manual Integration	9547.13	402149	0.0237403		0.832736				NA	pmole	4.15772	HT-17	Calib Point	EQUATION: X9=[ 0.796 ] calamount [ 5.016 ] computed 0.833 min calibration value 0.0031493782398580002 XGOOD 0.833 XGOOD1 0.005 X9_POS 0.833
HT-18	Unknown Sample		Manual Integration	7054.41	454784	0.0155115		0.544097				NA	pmole	4.20885	HT-18	Calib Point	EQUATION: X9=[ 0.505 ] calamount [ 5.016 ] computed 0.544 min calibration value 0.0031493782398580002 XGOOD 0.544 XGOOD1 0.005 X9_POS 0.544
HT-19	Unknown Sample		Manual Integration	9605.39	429875	0.0223446		0.783779				NA	pmole	4.20823	HT-19	Calib Point	EQUATION: X9=[ 0.746 ] calamount [ 5.016 ] computed 0.784 min calibration value 0.0031493782398580002 XGOOD 0.784 XGOOD1 0.005 X9_POS 0.784
HT-20	Unknown Sample		Manual Integration	14534.2	386959	0.0375602		1.3175				NA	pmole	4.20852	HT-20	Calib Point	EQUATION: X9=[ 1.285 ] calamount [ 5.016 ] computed 1.317 min calibration value 0.0031493782398580002 XGOOD 1.317 XGOOD1 0.005 X9_POS 1.317
HT-21	Unknown Sample		Manual Integration	6305.76	372804	0.0169144		0.593306				NA	pmole	4.20915	HT-21	Calib Point	EQUATION: X9=[ 0.554 ] calamount [ 5.016 ] computed 0.593 min calibration value 0.0031493782398580002 XGOOD 0.593 XGOOD1 0.005 X9_POS 0.593
HT-22	Unknown Sample		Manual Integration	9749.99	352331	0.0276728		0.970676				NA	pmole	4.25922	HT-22	Calib Point	EQUATION: X9=[ 0.935 ] calamount [ 5.016 ] computed 0.971 min calibration value 0.0031493782398580002 XGOOD 0.971 XGOOD1 0.005 X9_POS 0.971
HT-23	Unknown Sample		Manual Integration	13817.7	356696	0.038738		1.35881				NA	pmole	4.20812	HT-23	Calib Point	EQUATION: X9=[ 1.326 ] calamount [ 5.016 ] computed 1.359 min calibration value 0.0031493782398580002 XGOOD 1.359 XGOOD1 0.005 X9_POS 1.359
HT-24	Unknown Sample		Manual Integration	9959.86	375650	0.0265137		0.930019				NA	pmole	4.25897	HT-24	Calib Point	EQUATION: X9=[ 0.894 ] calamount [ 5.016 ] computed 0.93 min calibration value 0.0031493782398580002 XGOOD 0.93 XGOOD1 0.005 X9_POS 0.93

## Sheet: C14-GluCer
Component Name		Curve Index	Weighting Index	Origin Index	Equation
C14-GluCer		Linear	1/X	Ignore	Y = 0.000545809+0.0333145*X R^2 = 0.9995
							Specified	Calculated
Filename	Sample Type	Sample Name	Integ. Type	Area	ISTD Area	Area Ratio	Amount	Amount	%Diff	%RSD-AMT	Peak Status	Level	Units	RT	Sample ID
Cal01	Std Bracket Sample		Method Settings	95932.6	1.26548e+06	0.0758075	2.5	2.25913	-0.000963479	0		Cal-01	pmole		Cal01
Cal02	Std Bracket Sample		Method Settings	193118	1.14867e+06	0.168123	5	5.03016	6.03187e-05	0		Cal-02	pmole	5.02637	Cal02
Cal03	Std Bracket Sample		Method Settings	379778	1.11476e+06	0.34068	10	10.2098	0.000209813	0		Cal-03	pmole		Cal03
Cal04	Std Bracket Sample		Method Settings	637454	928061	0.686866	20	20.6013	0.000300638	0		Cal-04	pmole	5.0781	Cal04
Cal05	Std Bracket Sample		Method Settings	1.09229e+06	614165	1.77849	50	53.3686	0.000673717	0		Cal-05	pmole		Cal05
Cal06	Std Bracket Sample		Method Settings	3.29464e+06	1.00738e+06	3.27051	100	98.1544	-0.000184563	0		Cal-06	pmole	5.07855	Cal06
Cal07	Std Bracket Sample		Method Settings	9.58721e+06	1.45136e+06	6.60566	200	198.266	-8.67208e-05	0		Cal-07	pmole	5.1303	Cal07
Cal08	Std Bracket Sample		Method Settings	1.51867e+07	1.14071e+06	13.3134	400	399.611	-9.7229e-06	0		Cal-08	pmole	5.07868	Cal08
QC-01	QC Sample		Method Settings	1.01237e+06	605212	1.67274	50	50.1943	3.88668e-05	0.000808865		QC	pmole		QC-01
QC-02	QC Sample		Method Settings	484871	309831	1.56495	50	46.9588	-0.000608232	0.000808865		QC	pmole		QC-01
QC-03	QC Sample		Method Settings	997137	542933	1.83657	50	55.112	0.0010224	0.000808865		QC	pmole		QC-01
MatrixBlk	Unknown Sample		Manual Integration	306.969	1.28769e+06	0.000238387		0.00713741				NA	pmole	4.92565	MatrixBlk	Calib Point	EQUATION: X9=[ -0.009 ] calamount [ 5.03 ] computed 0.007 min calibration value 0.0060318680088950003 XGOOD 0.007 XGOOD1 0.007 X9_POS 0.007
HT-01	Unknown Sample		Manual Integration	30.6198	314421	9.73849e-05		0.00291575				NA	pmole	5.02835	HT-01	Calib Point	EQUATION: X9=[ -0.013 ] calamount [ 5.03 ] computed 0.003 min calibration value 0.0060318680088950003 XGOOD 0.003 XGOOD1 0.007 X9_POS 0.003
HT-02	Unknown Sample		Manual Integration	9.08687	291982	3.11213e-05		0.000931786				NA	pmole	5.02727	HT-02	Calib Point	EQUATION: X9=[ -0.015 ] calamount [ 5.03 ] computed 0.001 min calibration value 0.0060318680088950003 XGOOD 0.001 XGOOD1 0.007 X9_POS 0.001
HT-03	Unknown Sample		Manual Integration	20.8414	367716	5.66779e-05		0.00169696				NA	pmole	5.18097	HT-03	Calib Point	EQUATION: X9=[ -0.015 ] calamount [ 5.03 ] computed 0.002 min calibration value 0.0060318680088950003 XGOOD 0.002 XGOOD1 0.007 X9_POS 0.002
HT-04	Unknown Sample		Manual Integration	42.3893	336521	0.000125964		0.00377141				NA	pmole	5.23197	HT-04	Calib Point	EQUATION: X9=[ -0.013 ] calamount [ 5.03 ] computed 0.004 min calibration value 0.0060318680088950003 XGOOD 0.004 XGOOD1 0.007 X9_POS 0.004
HT-05	Unknown Sample		Manual Integration	48.9937	333314	0.00014699		0.00440094				NA	pmole	5.28282	HT-05	Calib Point	EQUATION: X9=[ -0.012 ] calamount [ 5.03 ] computed 0.004 min calibration value 0.0060318680088950003 XGOOD 0.004 XGOOD1 0.007 X9_POS 0.004
HT-06	Unknown Sample		User Settings	292.834	443542	0.000660218		0.0197673				NA	pmole	5.64112	HT-06	Calib Point	EQUATION: X9=[ 0.003 ] calamount [ 5.03 ] computed 0.02 min calibration value 0.0060318680088950003 XGOOD 0.02 XGOOD1 0.007 X9_POS 0.02
HT-07	Unknown Sample		User Settings	327.601	181873	0.00180126		0.0539306				NA	pmole	5.33392	HT-07	Calib Point	EQUATION: X9=[ 0.038 ] calamount [ 5.03 ] computed 0.054 min calibration value 0.0060318680088950003 XGOOD 0.054 XGOOD1 0.007 X9_POS 0.054
HT-08	Unknown Sample		User Settings	2236.14	415932	0.00537622		0.160966				NA	pmole	5.79492	HT-08	Calib Point	EQUATION: X9=[ 0.145 ] calamount [ 5.03 ] computed 0.161 min calibration value 0.0060318680088950003 XGOOD 0.161 XGOOD1 0.007 X9_POS 0.161
HT-09	Unknown Sample		User Settings	730.425	323954	0.00225472		0.0675074				NA	pmole	5.38548	HT-09	Calib Point	EQUATION: X9=[ 0.051 ] calamount [ 5.03 ] computed 0.068 min calibration value 0.0060318680088950003 XGOOD 0.068 XGOOD1 0.007 X9_POS 0.068
HT-10	Unknown Sample		Manual Integration	343.196	423836	0.000809737		0.0242439				NA	pmole	5.18097	HT-10	Calib Point	EQUATION: X9=[ 0.008 ] calamount [ 5.03 ] computed 0.024 min calibration value 0.0060318680088950003 XGOOD 0.024 XGOOD1 0.007 X9_POS 0.024
HT-11	Unknown Sample		Manual Integration	752.409	324892	0.00231587		0.0693383				NA	pmole	5.1804	HT-11	Calib Point	EQUATION: X9=[ 0.053 ] calamount [ 5.03 ] computed 0.069 min calibration value 0.0060318680088950003 XGOOD 0.069 XGOOD1 0.007 X9_POS 0.069
HT-12	Unknown Sample		Manual Integration	894.225	318921	0.00280391		0.0839503				NA	pmole	5.07855	HT-12	Calib Point	EQUATION: X9=[ 0.068 ] calamount [ 5.03 ] computed 0.084 min calibration value 0.0060318680088950003 XGOOD 0.084 XGOOD1 0.007 X9_POS 0.084
HT-13	Unknown Sample		Manual Integration	1196.1	424616	0.0028169		0.0843392				NA	pmole	5.12958	HT-13	Calib Point	EQUATION: X9=[ 0.068 ] calamount [ 5.03 ] computed 0.084 min calibration value 0.0060318680088950003 XGOOD 0.084 XGOOD1 0.007 X9_POS 0.084
HT-14	Unknown Sample		Manual Integration	1499.18	328376	0.00456543		0.136691				NA	pmole	5.18083	HT-14	Calib Point	EQUATION: X9=[ 0.121 ] calamount [ 5.03 ] computed 0.137 min calibration value 0.0060318680088950003 XGOOD 0.137 XGOOD1 0.007 X9_POS 0.137
HT-15	Unknown Sample		Manual Integration	598.784	398448	0.00150279		0.0449943				NA	pmole	5.23235	HT-15	Calib Point	EQUATION: X9=[ 0.029 ] calamount [ 5.03 ] computed 0.045 min calibration value 0.0060318680088950003 XGOOD 0.045 XGOOD1 0.007 X9_POS 0.045
HT-16	Unknown Sample		Manual Integration	704.904	396260	0.00177889		0.0532609				NA	pmole	5.28343	HT-16	Calib Point	EQUATION: X9=[ 0.037 ] calamount [ 5.03 ] computed 0.053 min calibration value 0.0060318680088950003 XGOOD 0.053 XGOOD1 0.007 X9_POS 0.053
HT-17	Unknown Sample		Manual Integration	192.457	402149	0.000478572		0.0143287				NA	pmole	5.02762	HT-17	Calib Point	EQUATION: X9=[ -0.002 ] calamount [ 5.03 ] computed 0.014 min calibration value 0.0060318680088950003 XGOOD 0.014 XGOOD1 0.007 X9_POS 0.014
HT-18	Unknown Sample		Manual Integration	1386.24	454784	0.00304812		0.0912621				NA	pmole	5.48833	HT-18	Calib Point	EQUATION: X9=[ 0.075 ] calamount [ 5.03 ] computed 0.091 min calibration value 0.0060318680088950003 XGOOD 0.091 XGOOD1 0.007 X9_POS 0.091
HT-19	Unknown Sample		Manual Integration	140.729	429875	0.000327371		0.00980163				NA	pmole	5.18095	HT-19	Calib Point	EQUATION: X9=[ -0.007 ] calamount [ 5.03 ] computed 0.01 min calibration value 0.0060318680088950003 XGOOD 0.01 XGOOD1 0.007 X9_POS 0.01
HT-20	Unknown Sample		Manual Integration	170.107	386959	0.000439601		0.0131619				NA	pmole	5.2838	HT-20	Calib Point	EQUATION: X9=[ -0.003 ] calamount [ 5.03 ] computed 0.013 min calibration value 0.0060318680088950003 XGOOD 0.013 XGOOD1 0.007 X9_POS 0.013
HT-21	Unknown Sample		Manual Integration	932.999	372804	0.00250265		0.0749306				NA	pmole	5.18155	HT-21	Calib Point	EQUATION: X9=[ 0.059 ] calamount [ 5.03 ] computed 0.075 min calibration value 0.0060318680088950003 XGOOD 0.075 XGOOD1 0.007 X9_POS 0.075
HT-22	Unknown Sample		Manual Integration	719.68	352331	0.00204262		0.0611571				NA	pmole	5.23192	HT-22	Calib Point	EQUATION: X9=[ 0.045 ] calamount [ 5.03 ] computed 0.061 min calibration value 0.0060318680088950003 XGOOD 0.061 XGOOD1 0.007 X9_POS 0.061
HT-23	Unknown Sample		Manual Integration	66.7139	356696	0.000187033		0.00559985				NA	pmole	5.33447	HT-23	Calib Point	EQUATION: X9=[ -0.011 ] calamount [ 5.03 ] computed 0.006 min calibration value 0.0060318680088950003 XGOOD 0.006 XGOOD1 0.007 X9_POS 0.006
HT-24	Unknown Sample		Manual Integration	232.137	375650	0.00061796		0.018502				NA	pmole	5.28277	HT-24	Calib Point	EQUATION: X9=[ 0.002 ] calamount [ 5.03 ] computed 0.019 min calibration value 0.0060318680088950003 XGOOD 0.019 XGOOD1 0.007 X9_POS 0.019

## Sheet: C16-GalCer
Component Name		Curve Index	Weighting Index	Origin Index	Equation
C16-GalCer		Linear	1/X	Ignore	Y = 0.00125004+0.0282627*X R^2 = 0.9982
							Specified	Calculated
Filename	Sample Type	Sample Name	Integ. Type	Area	ISTD Area	Area Ratio	Amount	Amount	%Diff	%RSD-AMT	Peak Status	Level	Units	RT	Sample ID
Cal01	Std Bracket Sample		Method Settings	89249.1	1.26548e+06	0.0705261	2.5	2.45115	-0.000195409	0		Cal-01	pmole	4.2119	Cal01
Cal02	Std Bracket Sample		Manual Integration	164270	1.14867e+06	0.143009	5	5.01575	3.14938e-05	0		Cal-02	pmole	4.21063	Cal02
Cal03	Std Bracket Sample		Manual Integration	343474	1.11476e+06	0.308114	10	10.8576	0.000857566	0		Cal-03	pmole	4.21192	Cal03
Cal04	Std Bracket Sample		Manual Integration	486793	928061	0.524527	20	18.5147	-0.000742625	0		Cal-04	pmole	4.21127	Cal04
Cal05	Std Bracket Sample		Manual Integration	811030	614165	1.32054	50	46.6796	-0.000664086	0		Cal-05	pmole	4.21175	Cal05
Cal06	Std Bracket Sample		Manual Integration	3.0072e+06	1.00738e+06	2.98517	100	105.578	0.000557801	0		Cal-06	pmole	4.16073	Cal06
Cal07	Std Bracket Sample		Method Settings	8.52595e+06	1.45136e+06	5.87444	200	207.807	0.000390358	0		Cal-07	pmole	4.21263	Cal07
Cal08	Std Bracket Sample		Method Settings	1.25941e+07	1.14071e+06	11.0406	400	390.596	-0.000235099	0		Cal-08	pmole	4.16072	Cal08
QC-01	QC Sample		Manual Integration	959772	605212	1.58584	50	56.0666	0.00121331	9.01145e-05		QC	pmole	4.36517	QC-01
QC-02	QC Sample		Manual Integration	500064	309831	1.61399	50	57.0625	0.0014125	9.01145e-05		QC	pmole	4.72435	QC-01
QC-03	QC Sample		Manual Integration	865825	542933	1.59472	50	56.3805	0.0012761	9.01145e-05		QC	pmole	5.3378	QC-01
MatrixBlk	Unknown Sample		User Settings	256.144	1.28769e+06	0.000198917		0.00697738				NA	pmole	4.51935	MatrixBlk	Calib Point	EQUATION: X9=[ -0.037 ] calamount [ 5.016 ] computed 0.007 min calibration value 0.0031493782398580002 XGOOD 0.007 XGOOD1 0.007 X9_POS 0.007
HT-01	Unknown Sample		User Settings	273411	314421	0.869571		30.7232				NA	pmole	4.16127	HT-01	Equation	EQUATION: X9=[ 30.723 ] calamount [ 5.016 ] computed 30.502 min calibration value 0.0031493782398580002 XGOOD 30.723 XGOOD1 0.007 X9_POS 30.723
HT-02	Unknown Sample		User Settings	256062	291982	0.876977		30.9852				NA	pmole	4.10917	HT-02	Equation	EQUATION: X9=[ 30.985 ] calamount [ 5.016 ] computed 30.762 min calibration value 0.0031493782398580002 XGOOD 30.985 XGOOD1 0.007 X9_POS 30.985
HT-03	Unknown Sample		User Settings	199591	367716	0.542786		19.1608				NA	pmole	4.16045	HT-03	Equation	EQUATION: X9=[ 19.161 ] calamount [ 5.016 ] computed 19.039 min calibration value 0.0031493782398580002 XGOOD 19.161 XGOOD1 0.007 X9_POS 19.161
HT-04	Unknown Sample		User Settings	318283	336521	0.945807		33.4206				NA	pmole	4.16038	HT-04	Equation	EQUATION: X9=[ 33.421 ] calamount [ 5.016 ] computed 33.176 min calibration value 0.0031493782398580002 XGOOD 33.421 XGOOD1 0.007 X9_POS 33.421
HT-05	Unknown Sample		User Settings	293643	333314	0.88098		31.1269				NA	pmole	4.15968	HT-05	Equation	EQUATION: X9=[ 31.127 ] calamount [ 5.016 ] computed 30.902 min calibration value 0.0031493782398580002 XGOOD 31.127 XGOOD1 0.007 X9_POS 31.127
HT-06	Unknown Sample		User Settings	274860	443542	0.619693		21.8819				NA	pmole	4.21138	HT-06	Equation	EQUATION: X9=[ 21.882 ] calamount [ 5.016 ] computed 21.737 min calibration value 0.0031493782398580002 XGOOD 21.882 XGOOD1 0.007 X9_POS 21.882
HT-07	Unknown Sample		User Settings	389610	181873	2.14221		75.7521				NA	pmole	4.16018	HT-07	Equation	EQUATION: X9=[ 75.752 ] calamount [ 5.016 ] computed 75.142 min calibration value 0.0031493782398580002 XGOOD 75.752 XGOOD1 0.007 X9_POS 75.752
HT-08	Unknown Sample		User Settings	346142	415932	0.832207		29.4012				NA	pmole	4.21172	HT-08	Equation	EQUATION: X9=[ 29.401 ] calamount [ 5.016 ] computed 29.191 min calibration value 0.0031493782398580002 XGOOD 29.401 XGOOD1 0.007 X9_POS 29.401
HT-09	Unknown Sample		User Settings	334503	323954	1.03256		36.4902				NA	pmole	4.21157	HT-09	Equation	EQUATION: X9=[ 36.49 ] calamount [ 5.016 ] computed 36.219 min calibration value 0.0031493782398580002 XGOOD 36.49 XGOOD1 0.007 X9_POS 36.49
HT-10	Unknown Sample		User Settings	421015	423836	0.993343		35.1025				NA	pmole	4.2118	HT-10	Equation	EQUATION: X9=[ 35.103 ] calamount [ 5.016 ] computed 34.843 min calibration value 0.0031493782398580002 XGOOD 35.103 XGOOD1 0.007 X9_POS 35.103
HT-11	Unknown Sample		User Settings	212086	324892	0.652789		23.053				NA	pmole	4.26232	HT-11	Equation	EQUATION: X9=[ 23.053 ] calamount [ 5.016 ] computed 22.898 min calibration value 0.0031493782398580002 XGOOD 23.053 XGOOD1 0.007 X9_POS 23.053
HT-12	Unknown Sample		User Settings	386014	318921	1.21037		42.7816				NA	pmole	4.21182	HT-12	Equation	EQUATION: X9=[ 42.782 ] calamount [ 5.016 ] computed 42.456 min calibration value 0.0031493782398580002 XGOOD 42.782 XGOOD1 0.007 X9_POS 42.782
HT-13	Unknown Sample		User Settings	480811	424616	1.13234		40.0207				NA	pmole	4.2118	HT-13	Equation	EQUATION: X9=[ 40.021 ] calamount [ 5.016 ] computed 39.719 min calibration value 0.0031493782398580002 XGOOD 40.021 XGOOD1 0.007 X9_POS 40.021
HT-14	Unknown Sample		User Settings	380862	328376	1.15984		40.9935				NA	pmole	4.21155	HT-14	Equation	EQUATION: X9=[ 40.994 ] calamount [ 5.016 ] computed 40.684 min calibration value 0.0031493782398580002 XGOOD 40.994 XGOOD1 0.007 X9_POS 40.994
HT-15	Unknown Sample		User Settings	423374	398448	1.06256		37.5515				NA	pmole	4.26273	HT-15	Equation	EQUATION: X9=[ 37.552 ] calamount [ 5.016 ] computed 37.271 min calibration value 0.0031493782398580002 XGOOD 37.552 XGOOD1 0.007 X9_POS 37.552
HT-16	Unknown Sample		User Settings	279044	396260	0.704195		24.8718				NA	pmole	4.26287	HT-16	Equation	EQUATION: X9=[ 24.872 ] calamount [ 5.016 ] computed 24.701 min calibration value 0.0031493782398580002 XGOOD 24.872 XGOOD1 0.007 X9_POS 24.872
HT-17	Unknown Sample		User Settings	330837	402149	0.822672		29.0638				NA	pmole	4.26343	HT-17	Equation	EQUATION: X9=[ 29.064 ] calamount [ 5.016 ] computed 28.857 min calibration value 0.0031493782398580002 XGOOD 29.064 XGOOD1 0.007 X9_POS 29.064
HT-18	Unknown Sample		User Settings	381970	454784	0.839891		29.6731				NA	pmole	4.2634	HT-18	Equation	EQUATION: X9=[ 29.673 ] calamount [ 5.016 ] computed 29.461 min calibration value 0.0031493782398580002 XGOOD 29.673 XGOOD1 0.007 X9_POS 29.673
HT-19	Unknown Sample		User Settings	330568	429875	0.768987		27.1643				NA	pmole	4.31408	HT-19	Equation	EQUATION: X9=[ 27.164 ] calamount [ 5.016 ] computed 26.974 min calibration value 0.0031493782398580002 XGOOD 27.164 XGOOD1 0.007 X9_POS 27.164
HT-20	Unknown Sample		User Settings	385724	386959	0.996809		35.2252				NA	pmole	4.31442	HT-20	Equation	EQUATION: X9=[ 35.225 ] calamount [ 5.016 ] computed 34.965 min calibration value 0.0031493782398580002 XGOOD 35.225 XGOOD1 0.007 X9_POS 35.225
HT-21	Unknown Sample		User Settings	278938	372804	0.748216		26.4294				NA	pmole	4.36608	HT-21	Equation	EQUATION: X9=[ 26.429 ] calamount [ 5.016 ] computed 26.245 min calibration value 0.0031493782398580002 XGOOD 26.429 XGOOD1 0.007 X9_POS 26.429
HT-22	Unknown Sample		User Settings	336218	352331	0.954266		33.7199				NA	pmole	4.31378	HT-22	Equation	EQUATION: X9=[ 33.72 ] calamount [ 5.016 ] computed 33.473 min calibration value 0.0031493782398580002 XGOOD 33.72 XGOOD1 0.007 X9_POS 33.72
HT-23	Unknown Sample		User Settings	334995	356696	0.93916		33.1854				NA	pmole	4.31387	HT-23	Equation	EQUATION: X9=[ 33.185 ] calamount [ 5.016 ] computed 32.943 min calibration value 0.0031493782398580002 XGOOD 33.185 XGOOD1 0.007 X9_POS 33.185
HT-24	Unknown Sample		User Settings	335366	375650	0.892763		31.5438				NA	pmole	4.36468	HT-24	Equation	EQUATION: X9=[ 31.544 ] calamount [ 5.016 ] computed 31.315 min calibration value 0.0031493782398580002 XGOOD 31.544 XGOOD1 0.007 X9_POS 31.544

## Sheet: C16-GluCer
Component Name		Curve Index	Weighting Index	Origin Index	Equation
C16-GluCer		Linear	1/X	Ignore	Y = 0.000545809+0.0333145*X R^2 = 0.9995
							Specified	Calculated
Filename	Sample Type	Sample Name	Integ. Type	Area	ISTD Area	Area Ratio	Amount	Amount	%Diff	%RSD-AMT	Peak Status	Level	Units	RT	Sample ID
Cal01	Std Bracket Sample		Method Settings	95932.6	1.26548e+06	0.0758075	2.5	2.25913	-0.000963479	0		Cal-01	pmole	5.28695	Cal01
Cal02	Std Bracket Sample		Method Settings	193118	1.14867e+06	0.168123	5	5.03016	6.03187e-05	0		Cal-02	pmole	5.28572	Cal02
Cal03	Std Bracket Sample		Method Settings	379778	1.11476e+06	0.34068	10	10.2098	0.000209813	0		Cal-03	pmole	5.28688	Cal03
Cal04	Std Bracket Sample		Method Settings	637454	928061	0.686866	20	20.6013	0.000300638	0		Cal-04	pmole	5.28637	Cal04
Cal05	Std Bracket Sample		Method Settings	1.09229e+06	614165	1.77849	50	53.3686	0.000673717	0		Cal-05	pmole	5.23533	Cal05
Cal06	Std Bracket Sample		Method Settings	3.29464e+06	1.00738e+06	3.27051	100	98.1544	-0.000184563	0		Cal-06	pmole	5.23565	Cal06
Cal07	Std Bracket Sample		Method Settings	9.58721e+06	1.45136e+06	6.60566	200	198.266	-8.67208e-05	0		Cal-07	pmole	5.28718	Cal07
Cal08	Std Bracket Sample		Manual Integration	1.51867e+07	1.14071e+06	13.3134	400	399.611	-9.7229e-06	0		Cal-08	pmole	5.23568	Cal08
QC-01	QC Sample		Method Settings	1.01237e+06	605212	1.67274	50	50.1943	3.88668e-05	0.000808865		QC	pmole	5.44027	QC-01
QC-02	QC Sample		Manual Integration	484871	309831	1.56495	50	46.9588	-0.000608232	0.000808865		QC	pmole	5.74787	QC-01
QC-03	QC Sample		Manual Integration	997137	542933	1.83657	50	55.112	0.0010224	0.000808865		QC	pmole	6.36133	QC-01
MatrixBlk	Unknown Sample		Manual Integration	179.232	1.28769e+06	0.000139188		0.00416736				NA	pmole	5.13372	MatrixBlk	Calib Point	EQUATION: X9=[ -0.012 ] calamount [ 5.03 ] computed 0.004 min calibration value 0.0060318680088950003 XGOOD 0.004 XGOOD1 0.004 X9_POS 0.004
HT-01	Unknown Sample		Manual Integration	22923.5	314421	0.0729072		2.18288				NA	pmole	5.28755	HT-01	Calib Point	EQUATION: X9=[ 2.172 ] calamount [ 5.03 ] computed 2.183 min calibration value 0.0060318680088950003 XGOOD 2.183 XGOOD1 0.004 X9_POS 2.183
HT-02	Unknown Sample		User Settings	18929.4	291982	0.0648307		1.94106				NA	pmole	5.13298	HT-02	Calib Point	EQUATION: X9=[ 1.93 ] calamount [ 5.03 ] computed 1.941 min calibration value 0.0060318680088950003 XGOOD 1.941 XGOOD1 0.004 X9_POS 1.941
HT-03	Unknown Sample		User Settings	32141.9	367716	0.0874095		2.61708				NA	pmole	5.28692	HT-03	Calib Point	EQUATION: X9=[ 2.607 ] calamount [ 5.03 ] computed 2.617 min calibration value 0.0060318680088950003 XGOOD 2.617 XGOOD1 0.004 X9_POS 2.617
HT-04	Unknown Sample		User Settings	18178.7	336521	0.0540197		1.61738				NA	pmole	5.18397	HT-04	Calib Point	EQUATION: X9=[ 1.605 ] calamount [ 5.03 ] computed 1.617 min calibration value 0.0060318680088950003 XGOOD 1.617 XGOOD1 0.004 X9_POS 1.617
HT-05	Unknown Sample		User Settings	16987.1	333314	0.0509643		1.52589				NA	pmole	5.23493	HT-05	Calib Point	EQUATION: X9=[ 1.513 ] calamount [ 5.03 ] computed 1.526 min calibration value 0.0060318680088950003 XGOOD 1.526 XGOOD1 0.004 X9_POS 1.526
HT-06	Unknown Sample		User Settings	47519.8	443542	0.107137		3.20774				NA	pmole	5.23488	HT-06	Calib Point	EQUATION: X9=[ 3.2 ] calamount [ 5.03 ] computed 3.208 min calibration value 0.0060318680088950003 XGOOD 3.208 XGOOD1 0.004 X9_POS 3.208
HT-07	Unknown Sample		User Settings	17136.1	181873	0.0942203		2.821				NA	pmole	5.13247	HT-07	Calib Point	EQUATION: X9=[ 2.812 ] calamount [ 5.03 ] computed 2.821 min calibration value 0.0060318680088950003 XGOOD 2.821 XGOOD1 0.004 X9_POS 2.821
HT-08	Unknown Sample		User Settings	23887	415932	0.0574299		1.71948				NA	pmole	5.28642	HT-08	Calib Point	EQUATION: X9=[ 1.707 ] calamount [ 5.03 ] computed 1.719 min calibration value 0.0060318680088950003 XGOOD 1.719 XGOOD1 0.004 X9_POS 1.719
HT-09	Unknown Sample		User Settings	32666.4	323954	0.100837		3.01909				NA	pmole	5.28633	HT-09	Calib Point	EQUATION: X9=[ 3.01 ] calamount [ 5.03 ] computed 3.019 min calibration value 0.0060318680088950003 XGOOD 3.019 XGOOD1 0.004 X9_POS 3.019
HT-10	Unknown Sample		User Settings	31300.9	423836	0.0738513		2.21114				NA	pmole	5.28682	HT-10	Calib Point	EQUATION: X9=[ 2.2 ] calamount [ 5.03 ] computed 2.211 min calibration value 0.0060318680088950003 XGOOD 2.211 XGOOD1 0.004 X9_POS 2.211
HT-11	Unknown Sample		User Settings	16202.6	324892	0.0498707		1.49315				NA	pmole	5.33728	HT-11	Calib Point	EQUATION: X9=[ 1.481 ] calamount [ 5.03 ] computed 1.493 min calibration value 0.0060318680088950003 XGOOD 1.493 XGOOD1 0.004 X9_POS 1.493
HT-12	Unknown Sample		User Settings	37285.9	318921	0.116912		3.50042				NA	pmole	5.23567	HT-12	Calib Point	EQUATION: X9=[ 3.493 ] calamount [ 5.03 ] computed 3.5 min calibration value 0.0060318680088950003 XGOOD 3.5 XGOOD1 0.004 X9_POS 3.5
HT-13	Unknown Sample		User Settings	32704.9	424616	0.0770222		2.30608				NA	pmole	5.2353	HT-13	Calib Point	EQUATION: X9=[ 2.296 ] calamount [ 5.03 ] computed 2.306 min calibration value 0.0060318680088950003 XGOOD 2.306 XGOOD1 0.004 X9_POS 2.306
HT-14	Unknown Sample		Manual Integration	19370.9	328376	0.0589901		1.76619				NA	pmole	5.28655	HT-14	Calib Point	EQUATION: X9=[ 1.754 ] calamount [ 5.03 ] computed 1.766 min calibration value 0.0060318680088950003 XGOOD 1.766 XGOOD1 0.004 X9_POS 1.766
HT-15	Unknown Sample		User Settings	44674.9	398448	0.112122		3.357				NA	pmole	5.38922	HT-15	Calib Point	EQUATION: X9=[ 3.349 ] calamount [ 5.03 ] computed 3.357 min calibration value 0.0060318680088950003 XGOOD 3.357 XGOOD1 0.004 X9_POS 3.357
HT-16	Unknown Sample		User Settings	24904.8	396260	0.0628495		1.88174				NA	pmole	5.33798	HT-16	Calib Point	EQUATION: X9=[ 1.87 ] calamount [ 5.03 ] computed 1.882 min calibration value 0.0060318680088950003 XGOOD 1.882 XGOOD1 0.004 X9_POS 1.882
HT-17	Unknown Sample		User Settings	29166.3	402149	0.0725262		2.17147				NA	pmole	5.33798	HT-17	Calib Point	EQUATION: X9=[ 2.161 ] calamount [ 5.03 ] computed 2.171 min calibration value 0.0060318680088950003 XGOOD 2.171 XGOOD1 0.004 X9_POS 2.171
HT-18	Unknown Sample		User Settings	88257.2	454784	0.194064		5.80882				NA	pmole	5.33823	HT-18	Equation	EQUATION: X9=[ 5.809 ] calamount [ 5.03 ] computed 5.81 min calibration value 0.0060318680088950003 XGOOD 5.809 XGOOD1 0.004 X9_POS 5.809
HT-19	Unknown Sample		User Settings	34188.5	429875	0.0795312		2.3812				NA	pmole	5.33782	HT-19	Calib Point	EQUATION: X9=[ 2.371 ] calamount [ 5.03 ] computed 2.381 min calibration value 0.0060318680088950003 XGOOD 2.381 XGOOD1 0.004 X9_POS 2.381
HT-20	Unknown Sample		User Settings	31623.2	386959	0.0817223		2.4468				NA	pmole	5.38952	HT-20	Calib Point	EQUATION: X9=[ 2.437 ] calamount [ 5.03 ] computed 2.447 min calibration value 0.0060318680088950003 XGOOD 2.447 XGOOD1 0.004 X9_POS 2.447
HT-21	Unknown Sample		User Settings	30527.9	372804	0.0818872		2.45174				NA	pmole	5.3897	HT-21	Calib Point	EQUATION: X9=[ 2.442 ] calamount [ 5.03 ] computed 2.452 min calibration value 0.0060318680088950003 XGOOD 2.452 XGOOD1 0.004 X9_POS 2.452
HT-22	Unknown Sample		User Settings	23353.9	352331	0.0662841		1.98458				NA	pmole	5.33763	HT-22	Calib Point	EQUATION: X9=[ 1.973 ] calamount [ 5.03 ] computed 1.985 min calibration value 0.0060318680088950003 XGOOD 1.985 XGOOD1 0.004 X9_POS 1.985
HT-23	Unknown Sample		User Settings	31436.3	356696	0.0881319		2.63871				NA	pmole	5.33787	HT-23	Calib Point	EQUATION: X9=[ 2.629 ] calamount [ 5.03 ] computed 2.639 min calibration value 0.0060318680088950003 XGOOD 2.639 XGOOD1 0.004 X9_POS 2.639
HT-24	Unknown Sample		User Settings	46748.4	375650	0.124447		3.72599				NA	pmole	5.38857	HT-24	Calib Point	EQUATION: X9=[ 3.719 ] calamount [ 5.03 ] computed 3.726 min calibration value 0.0060318680088950003 XGOOD 3.726 XGOOD1 0.004 X9_POS 3.726

## Sheet: C18-GalCer
Component Name		Curve Index	Weighting Index	Origin Index	Equation
C18-GalCer		Linear	1/X	Ignore	Y = 0.000890565+0.0246439*X R^2 = 0.9986
							Specified	Calculated
Filename	Sample Type	Sample Name	Integ. Type	Area	ISTD Area	Area Ratio	Amount	Amount	%Diff	%RSD-AMT	Peak Status	Level	Units	RT	Sample ID
Cal01	Std Bracket Sample		Manual Integration	73066.4	1.26548e+06	0.0577383	2.5	2.30677	-0.000772938	0		Cal-01	pmole	4.27325	Cal01
Cal02	Std Bracket Sample		Manual Integration	144375	1.14867e+06	0.125689	5	5.06405	0.000128095	0		Cal-02	pmole	4.27198	Cal02
Cal03	Std Bracket Sample		Manual Integration	290890	1.11476e+06	0.260943	10	10.5524	0.000552408	0		Cal-03	pmole	4.27337	Cal03
Cal04	Std Bracket Sample		Manual Integration	460102	928061	0.495767	20	20.0811	4.05474e-05	0		Cal-04	pmole	4.27262	Cal04
Cal05	Std Bracket Sample		Manual Integration	746004	614165	1.21466	50	49.2525	-0.000149501	0		Cal-05	pmole	4.27312	Cal05
Cal06	Std Bracket Sample		Manual Integration	2.45303e+06	1.00738e+06	2.43507	100	98.774	-0.000122604	0		Cal-06	pmole	4.27323	Cal06
Cal07	Std Bracket Sample		Method Settings	7.56573e+06	1.45136e+06	5.21284	200	211.491	0.000574526	0		Cal-07	pmole	4.27398	Cal07
Cal08	Std Bracket Sample		Method Settings	1.0964e+07	1.14071e+06	9.61149	400	389.979	-0.000250532	0		Cal-08	pmole	4.27323	Cal08
QC-01	QC Sample		Manual Integration	859919	605212	1.42086	50	57.6193	0.00152386	0.000241126		QC	pmole	4.4777	QC-01
QC-02	QC Sample		Manual Integration	421537	309831	1.36054	50	55.1717	0.00103435	0.000241126		QC	pmole	4.78583	QC-01
QC-03	QC Sample		Manual Integration	769243	542933	1.41683	50	57.4559	0.00149118	0.000241126		QC	pmole	5.39915	QC-01
MatrixBlk	Unknown Sample		Manual Integration	2729.95	1.28769e+06	0.00212003		0.0858313				NA	pmole	4.27375	MatrixBlk	Calib Point	EQUATION: X9=[ 0.05 ] calamount [ 20.081 ] computed 0.086 min calibration value 0.004054740961225 XGOOD 0.086 XGOOD1 0.086 X9_POS 0.086
HT-01	Unknown Sample		User Settings	3.61022e+06	314421	11.4821		465.886				NA	pmole	4.27403	HT-01	Equation	EQUATION: X9=[ 465.886 ] calamount [ 20.081 ] computed 464.864 min calibration value 0.004054740961225 XGOOD 465.886 XGOOD1 0.086 X9_POS 465.886
HT-02	Unknown Sample		User Settings	3.3397e+06	291982	11.438		464.096				NA	pmole	4.2217	HT-02	Equation	EQUATION: X9=[ 464.096 ] calamount [ 20.081 ] computed 463.079 min calibration value 0.004054740961225 XGOOD 464.096 XGOOD1 0.086 X9_POS 464.096
HT-03	Unknown Sample		User Settings	3.3149e+06	367716	9.01484		365.768				NA	pmole	4.27302	HT-03	Equation	EQUATION: X9=[ 365.768 ] calamount [ 20.081 ] computed 364.974 min calibration value 0.004054740961225 XGOOD 365.768 XGOOD1 0.086 X9_POS 365.768
HT-04	Unknown Sample		User Settings	4.31591e+06	336521	12.8251		520.38				NA	pmole	4.2729	HT-04	Equation	EQUATION: X9=[ 520.38 ] calamount [ 20.081 ] computed 519.235 min calibration value 0.004054740961225 XGOOD 520.38 XGOOD1 0.086 X9_POS 520.38
HT-05	Unknown Sample		User Settings	4.47768e+06	333314	13.4338		545.081				NA	pmole	4.22103	HT-05	Equation	EQUATION: X9=[ 545.081 ] calamount [ 20.081 ] computed 543.88 min calibration value 0.004054740961225 XGOOD 545.081 XGOOD1 0.086 X9_POS 545.081
HT-06	Unknown Sample		User Settings	5.02563e+06	443542	11.3307		459.74				NA	pmole	4.27275	HT-06	Equation	EQUATION: X9=[ 459.74 ] calamount [ 20.081 ] computed 458.733 min calibration value 0.004054740961225 XGOOD 459.74 XGOOD1 0.086 X9_POS 459.74
HT-07	Unknown Sample		User Settings	2.8711e+06	181873	15.7863		640.539				NA	pmole	4.22155	HT-07	Equation	EQUATION: X9=[ 640.539 ] calamount [ 20.081 ] computed 639.121 min calibration value 0.004054740961225 XGOOD 640.539 XGOOD1 0.086 X9_POS 640.539
HT-08	Unknown Sample		User Settings	5.57166e+06	415932	13.3956		543.53				NA	pmole	4.32425	HT-08	Equation	EQUATION: X9=[ 543.53 ] calamount [ 20.081 ] computed 542.333 min calibration value 0.004054740961225 XGOOD 543.53 XGOOD1 0.086 X9_POS 543.53
HT-09	Unknown Sample		User Settings	5.08176e+06	323954	15.6867		636.499				NA	pmole	4.27292	HT-09	Equation	EQUATION: X9=[ 636.499 ] calamount [ 20.081 ] computed 635.09 min calibration value 0.004054740961225 XGOOD 636.499 XGOOD1 0.086 X9_POS 636.499
HT-10	Unknown Sample		User Settings	7.19687e+06	423836	16.9803		688.99				NA	pmole	4.32432	HT-10	Equation	EQUATION: X9=[ 688.99 ] calamount [ 20.081 ] computed 687.462 min calibration value 0.004054740961225 XGOOD 688.99 XGOOD1 0.086 X9_POS 688.99
HT-11	Unknown Sample		User Settings	3.48229e+06	324892	10.7183		434.891				NA	pmole	4.37483	HT-11	Equation	EQUATION: X9=[ 434.891 ] calamount [ 20.081 ] computed 433.94 min calibration value 0.004054740961225 XGOOD 434.891 XGOOD1 0.086 X9_POS 434.891
HT-12	Unknown Sample		User Settings	7.44489e+06	318921	23.344		947.215				NA	pmole	4.27318	HT-12	Equation	EQUATION: X9=[ 947.215 ] calamount [ 20.081 ] computed 945.101 min calibration value 0.004054740961225 XGOOD 947.215 XGOOD1 0.086 X9_POS 947.215
HT-13	Unknown Sample		User Settings	7.94168e+06	424616	18.7032		758.902				NA	pmole	4.32433	HT-13	Equation	EQUATION: X9=[ 758.902 ] calamount [ 20.081 ] computed 757.215 min calibration value 0.004054740961225 XGOOD 758.902 XGOOD1 0.086 X9_POS 758.902
HT-14	Unknown Sample		User Settings	5.21377e+06	328376	15.8774		644.239				NA	pmole	4.32407	HT-14	Equation	EQUATION: X9=[ 644.239 ] calamount [ 20.081 ] computed 642.812 min calibration value 0.004054740961225 XGOOD 644.239 XGOOD1 0.086 X9_POS 644.239
HT-15	Unknown Sample		User Settings	7.43394e+06	398448	18.6572		757.037				NA	pmole	4.37525	HT-15	Equation	EQUATION: X9=[ 757.037 ] calamount [ 20.081 ] computed 755.355 min calibration value 0.004054740961225 XGOOD 757.037 XGOOD1 0.086 X9_POS 757.037
HT-16	Unknown Sample		User Settings	5.53767e+06	396260	13.9748		567.035				NA	pmole	4.32445	HT-16	Equation	EQUATION: X9=[ 567.035 ] calamount [ 20.081 ] computed 565.784 min calibration value 0.004054740961225 XGOOD 567.035 XGOOD1 0.086 X9_POS 567.035
HT-17	Unknown Sample		User Settings	5.59235e+06	402149	13.9062		564.248				NA	pmole	4.32478	HT-17	Equation	EQUATION: X9=[ 564.248 ] calamount [ 20.081 ] computed 563.004 min calibration value 0.004054740961225 XGOOD 564.248 XGOOD1 0.086 X9_POS 564.248
HT-18	Unknown Sample		User Settings	6.79604e+06	454784	14.9434		606.338				NA	pmole	4.32475	HT-18	Equation	EQUATION: X9=[ 606.338 ] calamount [ 20.081 ] computed 604.998 min calibration value 0.004054740961225 XGOOD 606.338 XGOOD1 0.086 X9_POS 606.338
HT-19	Unknown Sample		User Settings	5.74779e+06	429875	13.3708		542.525				NA	pmole	4.37543	HT-19	Equation	EQUATION: X9=[ 542.525 ] calamount [ 20.081 ] computed 541.33 min calibration value 0.004054740961225 XGOOD 542.525 XGOOD1 0.086 X9_POS 542.525
HT-20	Unknown Sample		User Settings	5.29061e+06	386959	13.6723		554.757				NA	pmole	4.37577	HT-20	Equation	EQUATION: X9=[ 554.757 ] calamount [ 20.081 ] computed 553.534 min calibration value 0.004054740961225 XGOOD 554.757 XGOOD1 0.086 X9_POS 554.757
HT-21	Unknown Sample		User Settings	4.71208e+06	372804	12.6396		512.852				NA	pmole	4.42745	HT-21	Equation	EQUATION: X9=[ 512.852 ] calamount [ 20.081 ] computed 511.724 min calibration value 0.004054740961225 XGOOD 512.852 XGOOD1 0.086 X9_POS 512.852
HT-22	Unknown Sample		User Settings	5.27948e+06	352331	14.9844		608.002				NA	pmole	4.37513	HT-22	Equation	EQUATION: X9=[ 608.002 ] calamount [ 20.081 ] computed 606.658 min calibration value 0.004054740961225 XGOOD 608.002 XGOOD1 0.086 X9_POS 608.002
HT-23	Unknown Sample		User Settings	4.44415e+06	356696	12.4592		505.533				NA	pmole	4.37522	HT-23	Equation	EQUATION: X9=[ 505.533 ] calamount [ 20.081 ] computed 504.422 min calibration value 0.004054740961225 XGOOD 505.533 XGOOD1 0.086 X9_POS 505.533
HT-24	Unknown Sample		User Settings	5.69852e+06	375650	15.1698		615.522				NA	pmole	4.42617	HT-24	Equation	EQUATION: X9=[ 615.522 ] calamount [ 20.081 ] computed 614.161 min calibration value 0.004054740961225 XGOOD 615.522 XGOOD1 0.086 X9_POS 615.522

## Sheet: C18-GluCer
Component Name		Curve Index	Weighting Index	Origin Index	Equation
C18-GluCer		Linear	1/X	Ignore	Y = 0.00064841+0.0230904*X R^2 = 0.9992
							Specified	Calculated
Filename	Sample Type	Sample Name	Integ. Type	Area	ISTD Area	Area Ratio	Amount	Amount	%Diff	%RSD-AMT	Peak Status	Level	Units	RT	Sample ID
Cal01	Std Bracket Sample		Manual Integration	81568.7	1.26548e+06	0.0644569	2.5	2.76342	0.00105368	0		Cal-01	pmole	5.39948	Cal01
Cal02	Std Bracket Sample		Manual Integration	121250	1.14867e+06	0.105557	5	4.54339	-0.000913227	0		Cal-02	pmole	5.44955	Cal02
Cal03	Std Bracket Sample		Manual Integration	244846	1.11476e+06	0.21964	10	9.48408	-0.00051592	0		Cal-03	pmole	5.4507	Cal03
Cal04	Std Bracket Sample		Manual Integration	441105	928061	0.475297	20	20.5561	0.00027805	0		Cal-04	pmole	5.45028	Cal04
Cal05	Std Bracket Sample		Manual Integration	683213	614165	1.11243	50	48.1489	-0.000370218	0		Cal-05	pmole	5.45018	Cal05
Cal06	Std Bracket Sample		Manual Integration	2.46777e+06	1.00738e+06	2.44969	100	106.063	0.000606314	0		Cal-06	pmole	5.39935	Cal06
Cal07	Std Bracket Sample		Manual Integration	6.65358e+06	1.45136e+06	4.58437	200	198.512	-7.4412e-05	0		Cal-07	pmole	5.45108	Cal07
Cal08	Std Bracket Sample		Manual Integration	1.04688e+07	1.14071e+06	9.17745	400	397.429	-6.42701e-05	0		Cal-08	pmole	5.45053	Cal08
QC-01	QC Sample		Manual Integration	686279	605212	1.13395	50	49.0809	-0.000183813	0.000486775		QC	pmole	5.60397	QC-01
QC-02	QC Sample		Manual Integration	387220	309831	1.24978	50	54.0974	0.00081948	0.000486775		QC	pmole	5.96295	QC-01
QC-03	QC Sample		Manual Integration	645563	542933	1.18903	50	51.4663	0.000293265	0.000486775		QC	pmole	6.57638	QC-01
MatrixBlk	Unknown Sample		Manual Integration	94377.4	1.28769e+06	0.0732918		3.17176				NA	pmole	5.2974	MatrixBlk	Calib Point	EQUATION: X9=[ 3.146 ] calamount [ 20.556 ] computed 3.172 min calibration value 0.02780504001935 XGOOD 3.172 XGOOD1 3.172 X9_POS 3.172
HT-01	Unknown Sample		Manual Integration	787550	314421	2.50477		108.448				NA	pmole	5.4513	HT-01	Equation	EQUATION: X9=[ 108.448 ] calamount [ 20.556 ] computed 108.396 min calibration value 0.02780504001935 XGOOD 108.448 XGOOD1 3.172 X9_POS 108.448
HT-02	Unknown Sample		Manual Integration	695136	291982	2.38075		103.077				NA	pmole	5.34797	HT-02	Equation	EQUATION: X9=[ 103.077 ] calamount [ 20.556 ] computed 103.029 min calibration value 0.02780504001935 XGOOD 103.077 XGOOD1 3.172 X9_POS 103.077
HT-03	Unknown Sample		Manual Integration	1.00856e+06	367716	2.74276		118.755				NA	pmole	5.45058	HT-03	Equation	EQUATION: X9=[ 118.755 ] calamount [ 20.556 ] computed 118.695 min calibration value 0.02780504001935 XGOOD 118.755 XGOOD1 3.172 X9_POS 118.755
HT-04	Unknown Sample		Manual Integration	835045	336521	2.48141		107.437				NA	pmole	5.39903	HT-04	Equation	EQUATION: X9=[ 107.437 ] calamount [ 20.556 ] computed 107.385 min calibration value 0.02780504001935 XGOOD 107.437 XGOOD1 3.172 X9_POS 107.437
HT-05	Unknown Sample		Manual Integration	738841	333314	2.21665		95.9707				NA	pmole	5.39875	HT-05	Equation	EQUATION: X9=[ 95.971 ] calamount [ 20.556 ] computed 95.927 min calibration value 0.02780504001935 XGOOD 95.971 XGOOD1 3.172 X9_POS 95.971
HT-06	Unknown Sample		Manual Integration	1.21062e+06	443542	2.72945		118.179				NA	pmole	5.39855	HT-06	Equation	EQUATION: X9=[ 118.179 ] calamount [ 20.556 ] computed 118.119 min calibration value 0.02780504001935 XGOOD 118.179 XGOOD1 3.172 X9_POS 118.179
HT-07	Unknown Sample		Manual Integration	348634	181873	1.91691		82.9894				NA	pmole	5.34752	HT-07	Equation	EQUATION: X9=[ 82.989 ] calamount [ 20.556 ] computed 82.956 min calibration value 0.02780504001935 XGOOD 82.989 XGOOD1 3.172 X9_POS 82.989
HT-08	Unknown Sample		User Settings	931557	415932	2.23968		96.9682				NA	pmole	5.50127	HT-08	Equation	EQUATION: X9=[ 96.968 ] calamount [ 20.556 ] computed 96.924 min calibration value 0.02780504001935 XGOOD 96.968 XGOOD1 3.172 X9_POS 96.968
HT-09	Unknown Sample		Manual Integration	885028	323954	2.73196		118.288				NA	pmole	5.45023	HT-09	Equation	EQUATION: X9=[ 118.288 ] calamount [ 20.556 ] computed 118.228 min calibration value 0.02780504001935 XGOOD 118.288 XGOOD1 3.172 X9_POS 118.288
HT-10	Unknown Sample		User Settings	914744	423836	2.15825		93.4414				NA	pmole	5.50182	HT-10	Equation	EQUATION: X9=[ 93.441 ] calamount [ 20.556 ] computed 93.4 min calibration value 0.02780504001935 XGOOD 93.441 XGOOD1 3.172 X9_POS 93.441
HT-11	Unknown Sample		User Settings	719573	324892	2.21481		95.8908				NA	pmole	5.50095	HT-11	Equation	EQUATION: X9=[ 95.891 ] calamount [ 20.556 ] computed 95.847 min calibration value 0.02780504001935 XGOOD 95.891 XGOOD1 3.172 X9_POS 95.891
HT-12	Unknown Sample		Manual Integration	963816	318921	3.02211		130.854				NA	pmole	5.4505	HT-12	Equation	EQUATION: X9=[ 130.854 ] calamount [ 20.556 ] computed 130.784 min calibration value 0.02780504001935 XGOOD 130.854 XGOOD1 3.172 X9_POS 130.854
HT-13	Unknown Sample		Manual Integration	798196	424616	1.87981		81.3827				NA	pmole	5.39908	HT-13	Equation	EQUATION: X9=[ 81.383 ] calamount [ 20.556 ] computed 81.35 min calibration value 0.02780504001935 XGOOD 81.383 XGOOD1 3.172 X9_POS 81.383
HT-14	Unknown Sample		Manual Integration	735057	328376	2.23846		96.9154				NA	pmole	5.45045	HT-14	Equation	EQUATION: X9=[ 96.915 ] calamount [ 20.556 ] computed 96.871 min calibration value 0.02780504001935 XGOOD 96.915 XGOOD1 3.172 X9_POS 96.915
HT-15	Unknown Sample		User Settings	1.2351e+06	398448	3.09978		134.217				NA	pmole	5.50173	HT-15	Equation	EQUATION: X9=[ 134.217 ] calamount [ 20.556 ] computed 134.146 min calibration value 0.02780504001935 XGOOD 134.217 XGOOD1 3.172 X9_POS 134.217
HT-16	Unknown Sample		User Settings	819013	396260	2.06686		89.4835				NA	pmole	5.50167	HT-16	Equation	EQUATION: X9=[ 89.483 ] calamount [ 20.556 ] computed 89.445 min calibration value 0.02780504001935 XGOOD 89.483 XGOOD1 3.172 X9_POS 89.483
HT-17	Unknown Sample		Manual Integration	951377	402149	2.36573		102.427				NA	pmole	5.45053	HT-17	Equation	EQUATION: X9=[ 102.427 ] calamount [ 20.556 ] computed 102.379 min calibration value 0.02780504001935 XGOOD 102.427 XGOOD1 3.172 X9_POS 102.427
HT-18	Unknown Sample		Manual Integration	1.35707e+06	454784	2.98398		129.202				NA	pmole	5.45077	HT-18	Equation	EQUATION: X9=[ 129.202 ] calamount [ 20.556 ] computed 129.134 min calibration value 0.02780504001935 XGOOD 129.202 XGOOD1 3.172 X9_POS 129.202
HT-19	Unknown Sample		User Settings	926923	429875	2.15626		93.3553				NA	pmole	5.50165	HT-19	Equation	EQUATION: X9=[ 93.355 ] calamount [ 20.556 ] computed 93.314 min calibration value 0.02780504001935 XGOOD 93.355 XGOOD1 3.172 X9_POS 93.355
HT-20	Unknown Sample		User Settings	901279	386959	2.32913		100.842				NA	pmole	5.55322	HT-20	Equation	EQUATION: X9=[ 100.842 ] calamount [ 20.556 ] computed 100.795 min calibration value 0.02780504001935 XGOOD 100.842 XGOOD1 3.172 X9_POS 100.842
HT-21	Unknown Sample		User Settings	974547	372804	2.6141		113.184				NA	pmole	5.55338	HT-21	Equation	EQUATION: X9=[ 113.184 ] calamount [ 20.556 ] computed 113.127 min calibration value 0.02780504001935 XGOOD 113.184 XGOOD1 3.172 X9_POS 113.184
HT-22	Unknown Sample		User Settings	932751	352331	2.64737		114.624				NA	pmole	5.50142	HT-22	Equation	EQUATION: X9=[ 114.624 ] calamount [ 20.556 ] computed 114.567 min calibration value 0.02780504001935 XGOOD 114.624 XGOOD1 3.172 X9_POS 114.624
HT-23	Unknown Sample		User Settings	776898	356696	2.17804		94.2985				NA	pmole	5.5527	HT-23	Equation	EQUATION: X9=[ 94.299 ] calamount [ 20.556 ] computed 94.256 min calibration value 0.02780504001935 XGOOD 94.299 XGOOD1 3.172 X9_POS 94.299
HT-24	Unknown Sample		User Settings	1.26577e+06	375650	3.36954		145.9				NA	pmole	5.55227	HT-24	Equation	EQUATION: X9=[ 145.9 ] calamount [ 20.556 ] computed 145.82 min calibration value 0.02780504001935 XGOOD 145.9 XGOOD1 3.172 X9_POS 145.9

## Sheet: C18_1-GalCer
Component Name		Curve Index	Weighting Index	Origin Index	Equation
C18:1-GalCer		Linear	1/X	Ignore	Y = 0.000890565+0.0246439*X R^2 = 0.9986
							Specified	Calculated
Filename	Sample Type	Sample Name	Integ. Type	Area	ISTD Area	Area Ratio	Amount	Amount	%Diff	%RSD-AMT	Peak Status	Level	Units	RT	Sample ID
Cal01	Std Bracket Sample		Method Settings	73066.4	1.26548e+06	0.0577383	2.5	2.30677	-0.000772938	0		Cal-01	pmole	4.2187	Cal01
Cal02	Std Bracket Sample		Manual Integration	144375	1.14867e+06	0.125689	5	5.06405	0.000128095	0		Cal-02	pmole	4.26858	Cal02
Cal03	Std Bracket Sample		Manual Integration	290890	1.11476e+06	0.260943	10	10.5524	0.000552408	0		Cal-03	pmole	4.26997	Cal03
Cal04	Std Bracket Sample		Manual Integration	460102	928061	0.495767	20	20.0811	4.05474e-05	0		Cal-04	pmole	4.26922	Cal04
Cal05	Std Bracket Sample		Manual Integration	746004	614165	1.21466	50	49.2525	-0.000149501	0		Cal-05	pmole	4.21855	Cal05
Cal06	Std Bracket Sample		Method Settings	2.45303e+06	1.00738e+06	2.43507	100	98.774	-0.000122604	0		Cal-06	pmole	4.21868	Cal06
Cal07	Std Bracket Sample		Method Settings	7.56573e+06	1.45136e+06	5.21284	200	211.491	0.000574526	0		Cal-07	pmole	4.21943	Cal07
Cal08	Std Bracket Sample		Method Settings	1.0964e+07	1.14071e+06	9.61149	400	389.979	-0.000250532	0		Cal-08	pmole	4.21867	Cal08
QC-01	QC Sample		Manual Integration	859919	605212	1.42086	50	57.6193	0.00152386	0.000241126		QC	pmole	4.42312	QC-01
QC-02	QC Sample		Manual Integration	421537	309831	1.36054	50	55.1717	0.00103435	0.000241126		QC	pmole	4.73115	QC-01
QC-03	QC Sample		Manual Integration	769243	542933	1.41683	50	57.4559	0.00149118	0.000241126		QC	pmole	5.39575	QC-01
MatrixBlk	Unknown Sample		Manual Integration	548.492	1.28769e+06	0.000425949		0.0172449				NA	pmole	4.47498	MatrixBlk	Calib Point	EQUATION: X9=[ -0.019 ] calamount [ 20.081 ] computed 0.017 min calibration value 0.004054740961225 XGOOD 0.017 XGOOD1 0.017 X9_POS 0.017
HT-01	Unknown Sample		Method Settings	144474	314421	0.459491		18.6029				NA	pmole	4.11692	HT-01	Calib Point	EQUATION: X9=[ 18.609 ] calamount [ 20.081 ] computed 18.603 min calibration value 0.004054740961225 XGOOD 18.603 XGOOD1 0.017 X9_POS 18.603
HT-02	Unknown Sample		Method Settings	155263	291982	0.531756		21.5415				NA	pmole	4.06457	HT-02	Equation	EQUATION: X9=[ 21.541 ] calamount [ 20.081 ] computed 21.529 min calibration value 0.004054740961225 XGOOD 21.541 XGOOD1 0.017 X9_POS 21.541
HT-03	Unknown Sample		Method Settings	181968	367716	0.49486		20.0349				NA	pmole	4.1161	HT-03	Calib Point	EQUATION: X9=[ 20.044 ] calamount [ 20.081 ] computed 20.035 min calibration value 0.004054740961225 XGOOD 20.035 XGOOD1 0.017 X9_POS 20.035
HT-04	Unknown Sample		Method Settings	295840	336521	0.879114		35.6365				NA	pmole	4.116	HT-04	Equation	EQUATION: X9=[ 35.637 ] calamount [ 20.081 ] computed 35.592 min calibration value 0.004054740961225 XGOOD 35.637 XGOOD1 0.017 X9_POS 35.637
HT-05	Unknown Sample		Method Settings	225913	333314	0.677779		27.4668				NA	pmole	4.11533	HT-05	Equation	EQUATION: X9=[ 27.467 ] calamount [ 20.081 ] computed 27.44 min calibration value 0.004054740961225 XGOOD 27.467 XGOOD1 0.017 X9_POS 27.467
HT-06	Unknown Sample		Method Settings	275769	443542	0.621743		25.193				NA	pmole	4.11563	HT-06	Equation	EQUATION: X9=[ 25.193 ] calamount [ 20.081 ] computed 25.172 min calibration value 0.004054740961225 XGOOD 25.193 XGOOD1 0.017 X9_POS 25.193
HT-07	Unknown Sample		Method Settings	173695	181873	0.955033		38.7172				NA	pmole	4.11583	HT-07	Equation	EQUATION: X9=[ 38.717 ] calamount [ 20.081 ] computed 38.665 min calibration value 0.004054740961225 XGOOD 38.717 XGOOD1 0.017 X9_POS 38.717
HT-08	Unknown Sample		Method Settings	627323	415932	1.50823		61.1649				NA	pmole	4.16735	HT-08	Equation	EQUATION: X9=[ 61.165 ] calamount [ 20.081 ] computed 61.062 min calibration value 0.004054740961225 XGOOD 61.165 XGOOD1 0.017 X9_POS 61.165
HT-09	Unknown Sample		Method Settings	610995	323954	1.88606		76.4963				NA	pmole	4.1672	HT-09	Equation	EQUATION: X9=[ 76.496 ] calamount [ 20.081 ] computed 76.359 min calibration value 0.004054740961225 XGOOD 76.496 XGOOD1 0.017 X9_POS 76.496
HT-10	Unknown Sample		Method Settings	952760	423836	2.24794		91.1809				NA	pmole	4.16742	HT-10	Equation	EQUATION: X9=[ 91.181 ] calamount [ 20.081 ] computed 91.01 min calibration value 0.004054740961225 XGOOD 91.181 XGOOD1 0.017 X9_POS 91.181
HT-11	Unknown Sample		Method Settings	575418	324892	1.77111		71.8318				NA	pmole	4.21795	HT-11	Equation	EQUATION: X9=[ 71.832 ] calamount [ 20.081 ] computed 71.705 min calibration value 0.004054740961225 XGOOD 71.832 XGOOD1 0.017 X9_POS 71.832
HT-12	Unknown Sample		Method Settings	802378	318921	2.51591		102.054				NA	pmole	4.16743	HT-12	Equation	EQUATION: X9=[ 102.054 ] calamount [ 20.081 ] computed 101.859 min calibration value 0.004054740961225 XGOOD 102.054 XGOOD1 0.017 X9_POS 102.054
HT-13	Unknown Sample		Method Settings	893867	424616	2.10512		85.3854				NA	pmole	4.1672	HT-13	Equation	EQUATION: X9=[ 85.385 ] calamount [ 20.081 ] computed 85.228 min calibration value 0.004054740961225 XGOOD 85.385 XGOOD1 0.017 X9_POS 85.385
HT-14	Unknown Sample		Method Settings	540426	328376	1.64575		66.7453				NA	pmole	4.1672	HT-14	Equation	EQUATION: X9=[ 66.745 ] calamount [ 20.081 ] computed 66.63 min calibration value 0.004054740961225 XGOOD 66.745 XGOOD1 0.017 X9_POS 66.745
HT-15	Unknown Sample		Method Settings	972402	398448	2.44048		98.9934				NA	pmole	4.21838	HT-15	Equation	EQUATION: X9=[ 98.993 ] calamount [ 20.081 ] computed 98.805 min calibration value 0.004054740961225 XGOOD 98.993 XGOOD1 0.017 X9_POS 98.993
HT-16	Unknown Sample		Method Settings	627055	396260	1.58243		64.1758				NA	pmole	4.16735	HT-16	Equation	EQUATION: X9=[ 64.176 ] calamount [ 20.081 ] computed 64.066 min calibration value 0.004054740961225 XGOOD 64.176 XGOOD1 0.017 X9_POS 64.176
HT-17	Unknown Sample		Method Settings	829157	402149	2.06182		83.6282				NA	pmole	4.16792	HT-17	Equation	EQUATION: X9=[ 83.628 ] calamount [ 20.081 ] computed 83.474 min calibration value 0.004054740961225 XGOOD 83.628 XGOOD1 0.017 X9_POS 83.628
HT-18	Unknown Sample		Method Settings	1.08409e+06	454784	2.38375		96.6916				NA	pmole	4.21903	HT-18	Equation	EQUATION: X9=[ 96.692 ] calamount [ 20.081 ] computed 96.508 min calibration value 0.004054740961225 XGOOD 96.692 XGOOD1 0.017 X9_POS 96.692
HT-19	Unknown Sample		Method Settings	653855	429875	1.52103		61.6844				NA	pmole	4.2697	HT-19	Equation	EQUATION: X9=[ 61.684 ] calamount [ 20.081 ] computed 61.58 min calibration value 0.004054740961225 XGOOD 61.684 XGOOD1 0.017 X9_POS 61.684
HT-20	Unknown Sample		Method Settings	717909	386959	1.85526		75.2466				NA	pmole	4.21872	HT-20	Equation	EQUATION: X9=[ 75.247 ] calamount [ 20.081 ] computed 75.112 min calibration value 0.004054740961225 XGOOD 75.247 XGOOD1 0.017 X9_POS 75.247
HT-21	Unknown Sample		Method Settings	681119	372804	1.82702		74.1006				NA	pmole	4.27052	HT-21	Equation	EQUATION: X9=[ 74.101 ] calamount [ 20.081 ] computed 73.968 min calibration value 0.004054740961225 XGOOD 74.101 XGOOD1 0.017 X9_POS 74.101
HT-22	Unknown Sample		Method Settings	916745	352331	2.60194		105.545				NA	pmole	4.21825	HT-22	Equation	EQUATION: X9=[ 105.545 ] calamount [ 20.081 ] computed 105.342 min calibration value 0.004054740961225 XGOOD 105.545 XGOOD1 0.017 X9_POS 105.545
HT-23	Unknown Sample		Method Settings	881645	356696	2.4717		100.26				NA	pmole	4.2695	HT-23	Equation	EQUATION: X9=[ 100.26 ] calamount [ 20.081 ] computed 100.069 min calibration value 0.004054740961225 XGOOD 100.26 XGOOD1 0.017 X9_POS 100.26
HT-24	Unknown Sample		Method Settings	1.14777e+06	375650	3.05543		123.947				NA	pmole	4.26917	HT-24	Equation	EQUATION: X9=[ 123.947 ] calamount [ 20.081 ] computed 123.702 min calibration value 0.004054740961225 XGOOD 123.947 XGOOD1 0.017 X9_POS 123.947

## Sheet: C18_1-GluCer
Component Name		Curve Index	Weighting Index	Origin Index	Equation
C18:1-GluCer		Linear	1/X	Ignore	Y = 0.000270052+0.0307617*X R^2 = 0.9991
							Specified	Calculated
Filename	Sample Type	Sample Name	Integ. Type	Area	ISTD Area	Area Ratio	Amount	Amount	%Diff	%RSD-AMT	Peak Status	Level	Units	RT	Sample ID
Cal01	Std Bracket Sample		Method Settings	89183.3	1.26548e+06	0.0704741	2.5	2.28219	-0.000871225	0		Cal-01	pmole	5.39608	Cal01
Cal02	Std Bracket Sample		Method Settings	183819	1.14867e+06	0.160028	5	5.19341	0.00038682	0		Cal-02	pmole	5.39497	Cal02
Cal03	Std Bracket Sample		Method Settings	352530	1.11476e+06	0.316237	10	10.2715	0.00027146	0		Cal-03	pmole	5.34483	Cal03
Cal04	Std Bracket Sample		Method Settings	554743	928061	0.597744	20	19.4227	-0.000288663	0		Cal-04	pmole	5.39572	Cal04
Cal05	Std Bracket Sample		Method Settings	1.01606e+06	614165	1.65437	50	53.7716	0.000754312	0		Cal-05	pmole	5.34445	Cal05
Cal06	Std Bracket Sample		Manual Integration	2.15389e+06	1.00738e+06	2.13812	100	69.4971	-0.00305029			Cal-06	pmole	5.29363	Cal06
Cal07	Std Bracket Sample		Manual Integration	8.63201e+06	1.45136e+06	5.94752	200	193.333	-0.000333343	0		Cal-07	pmole	5.34537	Cal07
Cal08	Std Bracket Sample		Manual Integration	1.41496e+07	1.14071e+06	12.4042	400	403.226	8.0639e-05	0		Cal-08	pmole	5.3448	Cal08
QC-01	QC Sample		Manual Integration	955491	605212	1.57877	50	51.3139	0.000262775	0.00514143		QC	pmole	5.49825	QC-01
QC-02	QC Sample		Manual Integration	480526	309831	1.55093	50	50.4089	8.17713e-05	0.00514143		QC	pmole	5.85698	QC-01
QC-03	QC Sample		Manual Integration	266409	542933	0.490684	50	15.9424	-0.00681153	0.00514143		QC	pmole	6.52183	QC-01
MatrixBlk	Unknown Sample		Manual Integration	155.263	1.28769e+06	0.000120574		0.00391905				NA	pmole	5.34525	MatrixBlk	Calib Point	EQUATION: X9=[ -0.005 ] calamount [ 10.271 ] computed 0.004 min calibration value 0.027146035629626 XGOOD 0.004 XGOOD1 0.004 X9_POS 0.004
HT-01	Unknown Sample		Manual Integration	1776.05	314421	0.00564863		0.183598				NA	pmole	5.29435	HT-01	Calib Point	EQUATION: X9=[ 0.175 ] calamount [ 10.271 ] computed 0.184 min calibration value 0.027146035629626 XGOOD 0.184 XGOOD1 0.004 X9_POS 0.184
HT-02	Unknown Sample		Manual Integration	3490.31	291982	0.0119538		0.388538				NA	pmole	5.34457	HT-02	Calib Point	EQUATION: X9=[ 0.38 ] calamount [ 10.271 ] computed 0.389 min calibration value 0.027146035629626 XGOOD 0.389 XGOOD1 0.004 X9_POS 0.389
HT-03	Unknown Sample		Manual Integration	1229.23	367716	0.00334289		0.108654				NA	pmole	5.60067	HT-03	Calib Point	EQUATION: X9=[ 0.1 ] calamount [ 10.271 ] computed 0.109 min calibration value 0.027146035629626 XGOOD 0.109 XGOOD1 0.004 X9_POS 0.109
HT-04	Unknown Sample		User Settings	4089.51	336521	0.0121523		0.394989				NA	pmole	5.39563	HT-04	Calib Point	EQUATION: X9=[ 0.386 ] calamount [ 10.271 ] computed 0.395 min calibration value 0.027146035629626 XGOOD 0.395 XGOOD1 0.004 X9_POS 0.395
HT-05	Unknown Sample		Manual Integration	2502.32	333314	0.00750739		0.244014				NA	pmole	5.44652	HT-05	Calib Point	EQUATION: X9=[ 0.235 ] calamount [ 10.271 ] computed 0.244 min calibration value 0.027146035629626 XGOOD 0.244 XGOOD1 0.004 X9_POS 0.244
HT-06	Unknown Sample		User Settings	1037.15	443542	0.00233834		0.0760034				NA	pmole	5.49763	HT-06	Calib Point	EQUATION: X9=[ 0.067 ] calamount [ 10.271 ] computed 0.076 min calibration value 0.027146035629626 XGOOD 0.076 XGOOD1 0.004 X9_POS 0.076
HT-07	Unknown Sample		Manual Integration	540.704	181873	0.00297297		0.096631				NA	pmole	5.59992	HT-07	Calib Point	EQUATION: X9=[ 0.088 ] calamount [ 10.271 ] computed 0.097 min calibration value 0.027146035629626 XGOOD 0.097 XGOOD1 0.004 X9_POS 0.097
HT-08	Unknown Sample		Manual Integration	8190.15	415932	0.0196911		0.640022				NA	pmole	5.65148	HT-08	Calib Point	EQUATION: X9=[ 0.631 ] calamount [ 10.271 ] computed 0.64 min calibration value 0.027146035629626 XGOOD 0.64 XGOOD1 0.004 X9_POS 0.64
HT-09	Unknown Sample		Manual Integration	6686.6	323954	0.0206406		0.670884				NA	pmole	5.54938	HT-09	Calib Point	EQUATION: X9=[ 0.662 ] calamount [ 10.271 ] computed 0.671 min calibration value 0.027146035629626 XGOOD 0.671 XGOOD1 0.004 X9_POS 0.671
HT-10	Unknown Sample		Manual Integration	8136.72	423836	0.0191978		0.623989				NA	pmole	5.65192	HT-10	Calib Point	EQUATION: X9=[ 0.615 ] calamount [ 10.271 ] computed 0.624 min calibration value 0.027146035629626 XGOOD 0.624 XGOOD1 0.004 X9_POS 0.624
HT-11	Unknown Sample		Manual Integration	7265.84	324892	0.0223639		0.726896				NA	pmole	5.7534	HT-11	Calib Point	EQUATION: X9=[ 0.718 ] calamount [ 10.271 ] computed 0.727 min calibration value 0.027146035629626 XGOOD 0.727 XGOOD1 0.004 X9_POS 0.727
HT-12	Unknown Sample		Manual Integration	2458.95	318921	0.00771022		0.250607				NA	pmole	5.49828	HT-12	Calib Point	EQUATION: X9=[ 0.242 ] calamount [ 10.271 ] computed 0.251 min calibration value 0.027146035629626 XGOOD 0.251 XGOOD1 0.004 X9_POS 0.251
HT-13	Unknown Sample		Manual Integration	10703.9	424616	0.0252085		0.819356				NA	pmole	5.54935	HT-13	Calib Point	EQUATION: X9=[ 0.811 ] calamount [ 10.271 ] computed 0.819 min calibration value 0.027146035629626 XGOOD 0.819 XGOOD1 0.004 X9_POS 0.819
HT-14	Unknown Sample		Manual Integration	2339.09	328376	0.00712322		0.231527				NA	pmole	5.65193	HT-14	Calib Point	EQUATION: X9=[ 0.223 ] calamount [ 10.271 ] computed 0.232 min calibration value 0.027146035629626 XGOOD 0.232 XGOOD1 0.004 X9_POS 0.232
HT-15	Unknown Sample		Manual Integration	6487.84	398448	0.0162828		0.529242				NA	pmole	5.54955	HT-15	Calib Point	EQUATION: X9=[ 0.521 ] calamount [ 10.271 ] computed 0.529 min calibration value 0.027146035629626 XGOOD 0.529 XGOOD1 0.004 X9_POS 0.529
HT-16	Unknown Sample		Manual Integration	4292.13	396260	0.0108316		0.352061				NA	pmole	5.60058	HT-16	Calib Point	EQUATION: X9=[ 0.343 ] calamount [ 10.271 ] computed 0.352 min calibration value 0.027146035629626 XGOOD 0.352 XGOOD1 0.004 X9_POS 0.352
HT-17	Unknown Sample		Manual Integration	5580.04	402149	0.0138755		0.450999				NA	pmole	5.44715	HT-17	Calib Point	EQUATION: X9=[ 0.442 ] calamount [ 10.271 ] computed 0.451 min calibration value 0.027146035629626 XGOOD 0.451 XGOOD1 0.004 X9_POS 0.451
HT-18	Unknown Sample		Manual Integration	4296.23	454784	0.00944673		0.307049				NA	pmole	5.49853	HT-18	Calib Point	EQUATION: X9=[ 0.298 ] calamount [ 10.271 ] computed 0.307 min calibration value 0.027146035629626 XGOOD 0.307 XGOOD1 0.004 X9_POS 0.307
HT-19	Unknown Sample		Manual Integration	2805.89	429875	0.00652722		0.212155				NA	pmole	5.65197	HT-19	Calib Point	EQUATION: X9=[ 0.203 ] calamount [ 10.271 ] computed 0.212 min calibration value 0.027146035629626 XGOOD 0.212 XGOOD1 0.004 X9_POS 0.212
HT-20	Unknown Sample		Manual Integration	11362.1	386959	0.0293625		0.954374				NA	pmole	5.60098	HT-20	Calib Point	EQUATION: X9=[ 0.946 ] calamount [ 10.271 ] computed 0.954 min calibration value 0.027146035629626 XGOOD 0.954 XGOOD1 0.004 X9_POS 0.954
HT-21	Unknown Sample		Manual Integration	4810.67	372804	0.012904		0.419422				NA	pmole	5.65242	HT-21	Calib Point	EQUATION: X9=[ 0.411 ] calamount [ 10.271 ] computed 0.419 min calibration value 0.027146035629626 XGOOD 0.419 XGOOD1 0.004 X9_POS 0.419
HT-22	Unknown Sample		Manual Integration	10775.1	352331	0.0305824		0.994023				NA	pmole	5.49802	HT-22	Calib Point	EQUATION: X9=[ 0.985 ] calamount [ 10.271 ] computed 0.994 min calibration value 0.027146035629626 XGOOD 0.994 XGOOD1 0.004 X9_POS 0.994
HT-23	Unknown Sample		Manual Integration	6874.24	356696	0.019272		0.626401				NA	pmole	5.75418	HT-23	Calib Point	EQUATION: X9=[ 0.618 ] calamount [ 10.271 ] computed 0.626 min calibration value 0.027146035629626 XGOOD 0.626 XGOOD1 0.004 X9_POS 0.626
HT-24	Unknown Sample		Manual Integration	9670.23	375650	0.0257427		0.836719				NA	pmole	5.70252	HT-24	Calib Point	EQUATION: X9=[ 0.828 ] calamount [ 10.271 ] computed 0.837 min calibration value 0.027146035629626 XGOOD 0.837 XGOOD1 0.004 X9_POS 0.837

## Sheet: C20-GalCer
Component Name		Curve Index	Weighting Index	Origin Index	Equation
C20-GalCer		Linear	1/X	Ignore	Y = 0.000890565+0.0246439*X R^2 = 0.9986
							Specified	Calculated
Filename	Sample Type	Sample Name	Integ. Type	Area	ISTD Area	Area Ratio	Amount	Amount	%Diff	%RSD-AMT	Peak Status	Level	Units	RT	Sample ID
Cal01	Std Bracket Sample		Method Settings	73066.4	1.26548e+06	0.0577383	2.5	2.30677	-0.000772938	0		Cal-01	pmole		Cal01
Cal02	Std Bracket Sample		Method Settings	144375	1.14867e+06	0.125689	5	5.06405	0.000128095	0		Cal-02	pmole		Cal02
Cal03	Std Bracket Sample		Method Settings	290890	1.11476e+06	0.260943	10	10.5524	0.000552408	0		Cal-03	pmole		Cal03
Cal04	Std Bracket Sample		Method Settings	460102	928061	0.495767	20	20.0811	4.05474e-05	0		Cal-04	pmole		Cal04
Cal05	Std Bracket Sample		Method Settings	746004	614165	1.21466	50	49.2525	-0.000149501	0		Cal-05	pmole	4.38223	Cal05
Cal06	Std Bracket Sample		Method Settings	2.45303e+06	1.00738e+06	2.43507	100	98.774	-0.000122604	0		Cal-06	pmole	4.33143	Cal06
Cal07	Std Bracket Sample		Method Settings	7.56573e+06	1.45136e+06	5.21284	200	211.491	0.000574526	0		Cal-07	pmole	4.3831	Cal07
Cal08	Std Bracket Sample		Method Settings	1.0964e+07	1.14071e+06	9.61149	400	389.979	-0.000250532	0		Cal-08	pmole	4.38235	Cal08
QC-01	QC Sample		Method Settings	859919	605212	1.42086	50	57.6193	0.00152386	0.000241126		QC	pmole		QC-01
QC-02	QC Sample		Method Settings	421537	309831	1.36054	50	55.1717	0.00103435	0.000241126		QC	pmole		QC-01
QC-03	QC Sample		Method Settings	769243	542933	1.41683	50	57.4559	0.00149118	0.000241126		QC	pmole		QC-01
MatrixBlk	Unknown Sample		User Settings	129.105	1.28769e+06	0.000100261		0.00405914				NA	pmole	4.58765	MatrixBlk	Calib Point	EQUATION: X9=[ -0.032 ] calamount [ 20.081 ] computed 0.004 min calibration value 0.004054740961225 XGOOD 0.004 XGOOD1 0.004 X9_POS 0.004
HT-01	Unknown Sample		User Settings	791500	314421	2.51733		102.112				NA	pmole	4.38315	HT-01	Equation	EQUATION: X9=[ 102.112 ] calamount [ 20.081 ] computed 101.916 min calibration value 0.004054740961225 XGOOD 102.112 XGOOD1 0.004 X9_POS 102.112
HT-02	Unknown Sample		User Settings	947173	291982	3.24394		131.596				NA	pmole	4.27965	HT-02	Equation	EQUATION: X9=[ 131.596 ] calamount [ 20.081 ] computed 131.334 min calibration value 0.004054740961225 XGOOD 131.596 XGOOD1 0.004 X9_POS 131.596
HT-03	Unknown Sample		User Settings	689698	367716	1.87562		76.073				NA	pmole	4.38237	HT-03	Equation	EQUATION: X9=[ 76.073 ] calamount [ 20.081 ] computed 75.936 min calibration value 0.004054740961225 XGOOD 76.073 XGOOD1 0.004 X9_POS 76.073
HT-04	Unknown Sample		User Settings	1.26712e+06	336521	3.76536		152.755				NA	pmole	4.38202	HT-04	Equation	EQUATION: X9=[ 152.755 ] calamount [ 20.081 ] computed 152.444 min calibration value 0.004054740961225 XGOOD 152.755 XGOOD1 0.004 X9_POS 152.755
HT-05	Unknown Sample		User Settings	1.12664e+06	333314	3.3801		137.122				NA	pmole	4.33033	HT-05	Equation	EQUATION: X9=[ 137.122 ] calamount [ 20.081 ] computed 136.846 min calibration value 0.004054740961225 XGOOD 137.122 XGOOD1 0.004 X9_POS 137.122
HT-06	Unknown Sample		User Settings	1.00397e+06	443542	2.26353		91.8134				NA	pmole	4.38187	HT-06	Equation	EQUATION: X9=[ 91.813 ] calamount [ 20.081 ] computed 91.641 min calibration value 0.004054740961225 XGOOD 91.813 XGOOD1 0.004 X9_POS 91.813
HT-07	Unknown Sample		User Settings	383183	181873	2.10687		85.4564				NA	pmole	4.33068	HT-07	Equation	EQUATION: X9=[ 85.456 ] calamount [ 20.081 ] computed 85.298 min calibration value 0.004054740961225 XGOOD 85.456 XGOOD1 0.004 X9_POS 85.456
HT-08	Unknown Sample		User Settings	1.54743e+06	415932	3.72038		150.93				NA	pmole	4.43337	HT-08	Equation	EQUATION: X9=[ 150.93 ] calamount [ 20.081 ] computed 150.623 min calibration value 0.004054740961225 XGOOD 150.93 XGOOD1 0.004 X9_POS 150.93
HT-09	Unknown Sample		User Settings	1.26084e+06	323954	3.89203		157.894				NA	pmole	4.38205	HT-09	Equation	EQUATION: X9=[ 157.894 ] calamount [ 20.081 ] computed 157.572 min calibration value 0.004054740961225 XGOOD 157.894 XGOOD1 0.004 X9_POS 157.894
HT-10	Unknown Sample		User Settings	1.88002e+06	423836	4.43572		179.956				NA	pmole	4.43367	HT-10	Equation	EQUATION: X9=[ 179.956 ] calamount [ 20.081 ] computed 179.584 min calibration value 0.004054740961225 XGOOD 179.956 XGOOD1 0.004 X9_POS 179.956
HT-11	Unknown Sample		User Settings	813402	324892	2.50361		101.555				NA	pmole	4.43297	HT-11	Equation	EQUATION: X9=[ 101.555 ] calamount [ 20.081 ] computed 101.361 min calibration value 0.004054740961225 XGOOD 101.555 XGOOD1 0.004 X9_POS 101.555
HT-12	Unknown Sample		User Settings	1.59065e+06	318921	4.98761		202.351				NA	pmole	4.3824	HT-12	Equation	EQUATION: X9=[ 202.351 ] calamount [ 20.081 ] computed 201.928 min calibration value 0.004054740961225 XGOOD 202.351 XGOOD1 0.004 X9_POS 202.351
HT-13	Unknown Sample		User Settings	2.17847e+06	424616	5.13045		208.147				NA	pmole	4.3823	HT-13	Equation	EQUATION: X9=[ 208.147 ] calamount [ 20.081 ] computed 207.711 min calibration value 0.004054740961225 XGOOD 208.147 XGOOD1 0.004 X9_POS 208.147
HT-14	Unknown Sample		User Settings	1.57858e+06	328376	4.80722		195.031				NA	pmole	4.38227	HT-14	Equation	EQUATION: X9=[ 195.031 ] calamount [ 20.081 ] computed 194.625 min calibration value 0.004054740961225 XGOOD 195.031 XGOOD1 0.004 X9_POS 195.031
HT-15	Unknown Sample		User Settings	2.16038e+06	398448	5.42199		219.977				NA	pmole	4.43322	HT-15	Equation	EQUATION: X9=[ 219.977 ] calamount [ 20.081 ] computed 219.514 min calibration value 0.004054740961225 XGOOD 219.977 XGOOD1 0.004 X9_POS 219.977
HT-16	Unknown Sample		User Settings	1.29182e+06	396260	3.26003		132.249				NA	pmole	4.43357	HT-16	Equation	EQUATION: X9=[ 132.249 ] calamount [ 20.081 ] computed 131.985 min calibration value 0.004054740961225 XGOOD 132.249 XGOOD1 0.004 X9_POS 132.249
HT-17	Unknown Sample		User Settings	1.65807e+06	402149	4.12303		167.268				NA	pmole	4.43393	HT-17	Equation	EQUATION: X9=[ 167.268 ] calamount [ 20.081 ] computed 166.924 min calibration value 0.004054740961225 XGOOD 167.268 XGOOD1 0.004 X9_POS 167.268
HT-18	Unknown Sample		User Settings	1.8802e+06	454784	4.13427		167.724				NA	pmole	4.43395	HT-18	Equation	EQUATION: X9=[ 167.724 ] calamount [ 20.081 ] computed 167.38 min calibration value 0.004054740961225 XGOOD 167.724 XGOOD1 0.004 X9_POS 167.724
HT-19	Unknown Sample		User Settings	1.47481e+06	429875	3.43079		139.178				NA	pmole	4.48467	HT-19	Equation	EQUATION: X9=[ 139.178 ] calamount [ 20.081 ] computed 138.898 min calibration value 0.004054740961225 XGOOD 139.178 XGOOD1 0.004 X9_POS 139.178
HT-20	Unknown Sample		User Settings	1.5289e+06	386959	3.95106		160.29				NA	pmole	4.48493	HT-20	Equation	EQUATION: X9=[ 160.29 ] calamount [ 20.081 ] computed 159.962 min calibration value 0.004054740961225 XGOOD 160.29 XGOOD1 0.004 X9_POS 160.29
HT-21	Unknown Sample		User Settings	1.17445e+06	372804	3.15032		127.797				NA	pmole	4.53657	HT-21	Equation	EQUATION: X9=[ 127.797 ] calamount [ 20.081 ] computed 127.543 min calibration value 0.004054740961225 XGOOD 127.797 XGOOD1 0.004 X9_POS 127.797
HT-22	Unknown Sample		User Settings	1.55827e+06	352331	4.42274		179.43				NA	pmole	4.48448	HT-22	Equation	EQUATION: X9=[ 179.43 ] calamount [ 20.081 ] computed 179.058 min calibration value 0.004054740961225 XGOOD 179.43 XGOOD1 0.004 X9_POS 179.43
HT-23	Unknown Sample		User Settings	1.29269e+06	356696	3.62405		147.021				NA	pmole	4.48457	HT-23	Equation	EQUATION: X9=[ 147.021 ] calamount [ 20.081 ] computed 146.723 min calibration value 0.004054740961225 XGOOD 147.021 XGOOD1 0.004 X9_POS 147.021
HT-24	Unknown Sample		User Settings	1.61271e+06	375650	4.29313		174.17				NA	pmole	4.53527	HT-24	Equation	EQUATION: X9=[ 174.17 ] calamount [ 20.081 ] computed 173.811 min calibration value 0.004054740961225 XGOOD 174.17 XGOOD1 0.004 X9_POS 174.17

[truncated: 19 more sheets: C20-GluCer, C20_1-GalCer, C20_1-GluCer, C22-GalCer, C22-GluCer, C22_1-GalCer, C22_1-GluCer, C24-GalCer, C24-GluCer, C24_1-GalCer, C24_1-GluCer, C26-GalCer, C26-GluCer, C26_1-GalCer, C26_1-GluCer, GalSph, GluSph, C12-GluCer_IS, C17_GluCer_IS]
