# Supplementary material for: Reduced progranulin increases tau and α-synuclein inclusions and alters mouse tauopathy phenotypes via glucocerebrosidase
Source: Nat Commun. 2024 Feb 16;15:1434. doi: 10.1038/s41467-024-45692-3 (PMC10873339; doi:10.1038/s41467-024-45692-3)
Supplement: Supplementary file 5 — Supplementary Data 2 [file 41467_2024_45692_MOESM5_ESM.xlsx]

## Sheet: Raw data
				WT	WT	WT	WT	Grn+/-	Grn+/-	Grn+/-	Grn+/-	Grn-/-	Grn-/-	Grn-/-	Grn-/-	PS19	PS19	PS19	PS19	PS19 Grn+/-	PS19 Grn+/-	PS19 Grn+/-	PS19 Grn+/-	PS19 Grn-/-	PS19 Grn-/-	PS19 Grn-/-	PS19 Grn-/-	Unblinded
Sphingomyelin (SM) (nmol/mg protein)	Name used in this study	MASS	Molecular Weight	73	84	143	156	54	110	142	14	71	176	229	112	52	174	197	85	13	26	78	155	363	10	75	76	Blinded ID
N16:0	SM(d18:1/16:0)	709.584	702.584	0.206255	0.277236	0.148734	0.176969	0.2257	0.170746	0.157379	0.201476	0.192324	0.168187	0.136921	0.186875	0.250349	0.188784	0.17756	0.256782	0.183259	0.209048	0.188003	0.242273	0.174463	0.147162	0.253542	0.182269
N17:0	SM(d18:1/17:0)	723.599	716.599	0.0767059	0.0691841	0.0331736	0.0493196	0.0390201	0.0623617	0.0523435	0.0540651	0.043162	0.0432998	0.0445014	0.0466024	0.0681085	0.0575699	0.0279475	0.0670604	0.0742927	0.0469152	0.0659047	0.066765	0.0583817	0	0.042643	0.0769314
N18:1	SM(d18:1/18:1)	735.599	728.599	0.417836	0.58901	0.403942	0.442081	0.562651	0.491001	0.416751	0.521835	0.491851	0.298281	0.372204	0.438785	0.399538	0.428122	0.294795	0.469792	0.651355	0.53462	0.553496	0.400805	0.403792	0.452786	0.503223	0.532817
N18:0	SM(d18:1/18:0)	737.615	730.615	3.0703	3.95847	2.767	2.55303	2.89907	3.16338	2.62995	2.98763	2.74967	2.60166	2.68171	3.3994	2.92345	2.8131	2.29683	3.44317	3.7818	2.98877	3.35875	3.1642	2.32346	3.3775	3.75001	3.37008
N20:1	SM(d18:1/20:1)	763.631	756.631	0.023583	0.0282793	0.0307778	0.0336219	0.0324538	0.0333903	0.0129439	0.0325715	0.00391901	0.0167046	0.0062653	0.0369675	0.0213816	0.0338668	0.00904853	0.0266751	0.0284007	0.00425979	0.0252935	0.0122441	0.0101098	0.00835624	0.0151028	0.0195184
N20:0	SM(d18:1/20:0)	765.646	758.646	0.0873669	0.088292	0.0268689	0.0639731	0.101577	0.133889	0.118582	0.0766616	0.135775	0.0833474	0.165103	0.127031	0.0866413	0.112458	0.146442	0.143351	0.129073	0.147581	0.193604	0.122944	0.114537	0.0163324	0.16319	0.125291
N22:1	SM(d18:1/22:1)	791.662	784.662	0.0624615	0.0341164	0.0732535	0.0580751	0.0103975	0.0255873	0.167032	0.105745	0.0319824	0.0731607	0.0457554	0.0606731	0.0567348	0.039693	0.113858	0.0706471	0.179549	0.0347634	0.128315	0.0417934	0.0400687	0.160303	0.0635334	0.128424
N22:0	SM(d18:1/22:0)	793.677	786.677	0.0275542	0.0372268	0.0141952	0.0346123	0.07431	0.0325171	0.0363938	0.0512643	0.0867681	0.0256628	0.0287875	0.0459793	0.0450712	0.0106762	0.0339743	0.0533951	0.0365806	0.0943132	0.0516898	0.0860311	0.0426761	0.0451293	0.0395581	0.0476628
N23:1	SM(d18:1/23:1)	805.677	798.677	0.0133861	0.0161052	0.00489763	0.00620848	0.0251755	0.0117821	0.0116072	0.00430736	0.0118222	0.00407963	0	0.000989843	0.00804262	0.0260972	0	0.0157649	0.00402441	0.0128502	0.0199434	0.0200412	0	0.0425991	0.0120838	0.0171901
N23:0	SM(d18:1/23:0)	807.693	800.693	0.0326107	0.0214896	0	0.019244	0.0139579	0.0303088	0.0302298	0.00993389	0.0254758	0.00736031	0.00698299	0.0276554	0.0185664	0.0405484	0.00622695	0.0205108	0.034817	0.0276911	0.0434717	0.00398372	0.00482353	0.0277517	0.0188023	0.0251203
N24:2	SM(d18:1/24:2)	817.677	810.677	0.0351506	0.0250921	0.0260227	0.0309187	0.0376613	0.0232043	0.0396928	0.0340366	0.0184653	0.0118495	0.0329016	0.0282591	0.0573417	0.0470879	0.0295197	0.0343854	0.0202193	0.020071	0.0371833	0.0281824	0.0275479	0	0.0506767	0.0266385
N24:1	SM(d18:1/24:1)	819.693	812.693	0.420517	0.500597	0.286541	0.254661	0.417566	0.355223	0.382091	0.376246	0.383945	0.292629	0.197183	0.275421	0.445643	0.309075	0.206937	0.375179	0.464542	0.417331	0.536541	0.387105	0.269391	0.341527	0.417181	0.414159
N24:0	SM(d18:1/24:0)	821.709	814.709	0.0503378	0.0687642	0.00913624	0.0241355	0.00724398	0.0718387	0.0377156	0.0454717	0.0155635	0.0369166	0.0284772	0.0512702	0.0546825	0.0250008	0.0346183	0.0697683	0.0712772	0.0169168	0.0496446	0.0355174	0.020738	0.119742	0.040865	0.0419388
		Sum		4.52406	5.71386	3.82454	3.74685	4.44678	4.60523	4.09272	4.50124	4.19073	3.66314	3.74679	4.72591	4.43555	4.13208	3.37776	5.04648	5.65919	4.55514	5.25184	4.61188	3.48999	4.73919	5.37041	5.00804
Phosphatidylcholine (PC) (nmol/mg protein)		MASS	Molecular Weight	73	84	143	156	54	110	142	14	71	176	229	112	52	174	197	85	13	26	78	155	363	10	75	76
D14:0-16:0	PC(14:1/16:0)	712.547	705.547	0.0968008	0.191554	0.139141	0.155967	0.119322	0.112971	0.102953	0.189449	0.0917748	0.0852624	0.116337	0.0971372	0.103019	0.120886	0.176612	0.108764	0.125724	0.0986046	0.158991	0.139162	0.0972315	0.249835	0.105988	0.184046
A16:0-16:0	PC(O16:0/16:0)	726.599	719.599	0.150755	0.240255	0.163769	0.199976	0.206154	0.197821	0.207108	0.169383	0.199948	0.201519	0.161291	0.206862	0.195394	0.215816	0.195876	0.221484	0.214098	0.192147	0.225751	0.135802	0.237927	0.289417	0.185186	0.21377
D16:1-16:0/D14:1-18:0	PC(32:1)	738.563	731.563	0.982719	1.1781	0.896125	1.19529	1.0824	1.10338	0.949612	1.26262	0.948474	1.00776	1.0133	0.957238	0.962548	0.946462	1.00521	0.974698	1.07654	1.00274	1.02836	0.909058	0.774809	1.16308	0.955534	1.12758
D16:0-16:0	PC(16:0/16:0)	740.578	733.578	9.91965	11.2627	8.11066	10.4354	10.2483	10.6984	9.31322	11.1211	10.4193	10.1314	9.61288	10.2715	8.9091	10.0387	10.2133	9.99443	10.4714	10.0887	10.2243	8.75085	11.0834	14.6317	10.4182	11.9101
P16:0-18:0/P18:0-16:0/A18:1-16:0/A16:0-18:1	PC(P16:0/18:0), (P18:0/16:0), (O18:1/16:0), and/or (O16:0/18:1)	752.615	745.615	0.597826	0.672083	0.483071	0.598843	0.666216	0.487952	0.461046	0.650314	0.519404	0.525043	0.479916	0.539572	0.573347	0.624615	0.537389	0.616428	0.587299	0.645251	0.659826	0.508076	0.582496	0.674524	0.592069	0.599477
D16:0-18:2	PC(16:0/18:2)	764.578	757.578	0.834496	0.950229	0.793208	0.805268	1.03106	0.910308	0.854361	0.857004	0.481939	0.863467	0.903453	0.751239	1.08355	1.07469	1.01335	0.95955	0.817201	0.886237	1.20197	0.807773	0.5078	0.917687	0.768813	0.93717
D16:0-18:1	PC(16:0/18:1)	766.594	759.594	23.4971	26.3258	19.6649	24.1467	25.1209	24.2817	21.6693	25.0523	18.6883	24.8224	21.995	23.3522	24.0932	23.3376	23.0155	24.0598	22.785	22.0074	24.7857	21.797	20.0337	25.7556	22.674	25.4544
D16:0-18:0	PC(16:0/18:0)	768.609	761.609	2.17228	2.38778	1.72807	2.27021	2.3158	2.31429	1.99264	2.23138	2.38152	2.20856	1.99411	2.19802	2.01034	2.21178	2.29274	2.18219	2.22177	2.34283	2.22442	1.9851	2.67203	3.15565	2.17352	2.62992
A18:0-18:1/P18:0-18:0	PC(O18:0/18:1) and/or (P18:0/18:0)	780.646	773.646	0.159511	0.166066	0.103401	0.124799	0.180441	0.142313	0.134825	0.165149	0.12154	0.13758	0.117584	0.131669	0.163119	0.155029	0.174693	0.17546	0.117882	0.169712	0.218845	0.196719	0.127826	0.213208	0.17527	0.179902
D18:2-18:2/D16:0-20:4	PC(36:4)	788.578	781.578	5.8339	6.52139	5.10688	6.26801	5.95723	6.16949	5.4126	7.09904	5.52205	6.4112	6.5022	6.04312	5.91833	5.89822	6.02741	6.20472	5.36323	5.4052	6.12719	5.27308	5.44537	5.88746	5.72586	6.67128
D18:1-18:2/D16:0-20:3	PC(36:3)	790.594	783.594	0.412134	0.465429	0.363738	0.433177	0.475829	0.449764	0.436086	0.44996	0.396992	0.43321	0.413808	0.378637	0.513283	0.448012	0.496188	0.469439	0.352409	0.44989	0.518867	0.402515	0.399756	0.424691	0.359827	0.426975
D18:0-18:2/D18:1-18:1	PC(36:2)	792.609	785.609	1.99257	2.3617	1.81714	2.24261	2.33841	2.09257	2.02642	2.30723	2.19129	2.19008	1.80329	1.95724	2.26739	2.16099	2.20158	2.1948	2.22557	2.23214	2.35581	1.98552	2.32388	2.06628	1.90546	2.16673
D18:0-18:1	PC(18:0/18:1)	794.625	787.625	5.93561	6.5889	4.61376	6.18002	6.65785	5.86297	5.47183	6.18929	6.74065	6.08651	5.22441	5.73252	6.3344	6.21393	5.96096	6.11567	6.5583	6.54404	6.54445	6.15104	7.43081	8.03729	5.88163	6.71893
D16:0-22:6/D18:2-20:4	PC(38:6)	812.578	805.578	4.99276	5.68013	4.68371	5.68727	5.77126	5.63913	5.04724	6.08668	5.40622	5.8925	5.31215	5.17144	5.73445	5.68912	5.61954	5.81984	5.10015	5.32259	5.89999	5.47548	5.74393	5.56803	5.20732	6.08984
D18:1-20:4/D16:0-22:5	PC(38:5)	814.594	807.594	1.99223	2.2139	1.76161	2.23573	2.06973	2.02851	1.98485	2.31408	1.87618	1.97889	1.94516	1.9612	1.87728	1.97991	1.96673	2.08019	1.79389	1.88581	2.07231	1.81769	1.85177	1.61167	1.83506	2.06348
D18:2-20:2/D18:0-20:4	PC(38:4)	816.609	809.609	4.67972	5.2329	4.15526	5.05706	4.9434	4.95837	4.56998	5.58037	4.9288	5.46649	5.13849	4.89867	4.93521	5.02773	4.99671	5.15969	4.43583	4.54416	5.21301	4.69085	5.19336	4.64262	4.96464	5.69911
D18:0-20:3	PC(18:0/20:3)	818.625	811.625	0.101807	0.1395	0.109623	0.120047	0.10799	0.137647	0.106409	0.145723	0.142971	0.123158	0.112667	0.103255	0.120145	0.132641	0.128288	0.121065	0.116975	0.145394	0.148252	0.111604	0.141948	0.0981343	0.118544	0.138023
D18:0-20:2/P18:2-22:6	PC(18:0/20:2) and/or (P18:2/22:6)	820.641	813.641	0.160786	0.227718	0.143386	0.196521	0.191361	0.190512	0.179032	0.219533	0.20331	0.151444	0.13345	0.151611	0.202372	0.182965	0.176403	0.181983	0.211394	0.190876	0.222851	0.185599	0.222749	0.181336	0.186163	0.187858
D18:0-20:1/P18:1-22:6	PC(18:0/20:1) and/or (P18:1/22:6)	822.656	815.656	0.122042	0.159452	0.0994959	0.155969	0.164676	0.151601	0.115556	0.183627	0.170256	0.11599	0.109258	0.113878	0.135855	0.15895	0.12217	0.158236	0.159953	0.151088	0.197634	0.161917	0.194261	0.211677	0.165668	0.184557
D18:1-22:6/D18:2-22:5	PC(40:7)	838.594	831.594	1.11663	1.20416	0.974374	1.2222	1.2471	1.19391	1.10683	1.32778	1.12946	1.24238	1.07941	1.09978	1.17194	1.17912	1.19132	1.20599	1.13864	1.14559	1.17556	1.12855	1.20069	0.940442	1.01591	1.23856
D18:0-22:6	PC(18:0/22:6)	840.609	833.609	2.4339	2.53744	2.10478	2.54531	2.72017	2.60549	2.37481	2.73249	2.59733	2.742	2.41227	2.44906	2.87249	2.73798	2.67319	2.80387	2.50595	2.59182	2.62994	2.60901	2.99086	2.39901	2.47732	2.87998
D18:0-22:5	PC(18:0/22:5)	842.625	835.625	0.171563	0.196562	0.176775	0.201982	0.192401	0.204905	0.165081	0.210336	0.170023	0.190494	0.170635	0.20222	0.196072	0.173247	0.204814	0.187406	0.181058	0.147463	0.169477	0.162936	0.211728	0.163649	0.193542	0.181465
D18:0-22:4/D20:0-20:4/D20:2-20:2	PC(40:4)	844.641	837.641	0.134959	0.153012	0.126411	0.160961	0.142439	0.165887	0.165339	0.187982	0.147994	0.180426	0.156284	0.169864	0.156426	0.156963	0.162587	0.156134	0.156216	0.1574	0.176958	0.169653	0.195169	0.133236	0.157255	0.175157
		Sum		68.4918	77.0567	58.3193	72.6393	73.9505	72.0999	64.8471	76.7328	65.4757	73.1877	66.9074	68.9379	70.5292	70.8654	70.5525	72.1518	68.7165	68.347	74.1805	65.555	69.6634	79.4162	68.2428	78.0584
Lyso-Phosphatidylcholine (LPC) (nmol/mg protein)		MASS	Molecular Weight	73	84	143	156	54	110	142	14	71	176	229	112	52	174	197	85	13	26	78	155	363	10	75	76
16:0	LPC (16:0)	502.348	495.348	0.923215	0.987917	0.999241	1.04772	1.04809	0.975031	0.974273	0.933613	1.04077	1.04929	1.02194	1.00049	1.04714	1.03257	1.10736	1.05685	0.963071	0.860803	1.00831	1.04259	1.09329	1.11192	0.959666	0.97543
18:1	LPC (18:1)	528.364	521.364	0.352226	0.442968	0.445483	0.48098	0.466082	0.442871	0.446667	0.411252	0.417418	0.458334	0.420058	0.406814	0.439844	0.444693	0.457398	0.413109	0.426028	0.410696	0.425686	0.47103	0.473393	0.425919	0.391786	0.401364
18:0	LPC (18:0)	530.379	523.379	0.349005	0.371917	0.336783	0.375304	0.387987	0.354137	0.369947	0.377115	0.369582	0.389437	0.379598	0.340098	0.438014	0.387177	0.419853	0.440636	0.379554	0.37805	0.431058	0.405143	0.392888	0.37875	0.417853	0.389745
P20:5	LPC (P20:5)	532.337	525.337	0.0250785	0.021613	0.0184204	0.010309	0.0265527	0.0167373	0.0219234	0.0198834	0.0211986	0.0157415	0.0230994	0.0182707	0.0227511	0.016208	0.0201922	0.0203314	0.0226272	0.018427	0.0154368	0.0177035	0.0212445	0.0202926	0.0212031	0.0227623
20:4	LPC (20:4)	550.348	543.348	0.0630305	0.0828498	0.104004	0.103821	0.0946791	0.0955124	0.0848928	0.0781673	0.0849168	0.101854	0.0902525	0.0730937	0.0763391	0.0933432	0.0898395	0.0732582	0.0597146	0.0802422	0.0718062	0.0829934	0.101869	0.0691833	0.0745249	0.0679106
20:1	LPC (20:1)	556.395	549.395	0.0129436	0.0272032	0.0178942	0.0193866	0.0187983	0.0189867	0.0156374	0.0184151	0.0149166	0.0186244	0.0152809	0.0157003	0.0178473	0.019129	0.00920484	0.0143164	0.0208902	0.0171278	0.0187068	0.018067	0.0193398	0.0136677	0.0272805	0.0147808
22:6	LPC (22:6)	574.348	567.348	0.0575675	0.0690727	0.0880516	0.0961616	0.0956505	0.0931493	0.0862318	0.0667157	0.0858796	0.0918791	0.0847572	0.0756567	0.089308	0.0926857	0.102587	0.0723816	0.0823108	0.0887514	0.0820543	0.0891337	0.106169	0.0693223	0.0824964	0.0735049
		Sum		1.78307	2.00354	2.00988	2.13368	2.13784	1.99642	1.99957	1.90516	2.03468	2.12516	2.03498	1.93013	2.13124	2.0858	2.20644	2.09088	1.9542	1.8541	2.05306	2.12666	2.20819	2.08905	1.97481	1.9455
Phosphatidylethanolamine (PE) (nmol/mg protein)		MASS	Molecular Weight	73	84	143	156	54	110	142	14	71	176	229	112	52	174	197	85	13	26	78	155	363	10	75	76
P18:1-16:0/P16:0-18:1	PE(P18:1/16:0) and/or (P16:0/18:1)	922.528	701.528	3.01616	3.95431	3.0983	3.81844	3.62176	3.63073	3.01593	3.56353	2.72608	2.98197	2.74314	2.7467	3.55311	3.56875	3.2428	4.13311	4.11025	3.61848	4.26836	3.58892	3.03815	3.40096	3.48464	3.32141
P18:0-16:0/P16:0-18:0	PE(P18:0/16:0) and/or (P16:0/18:0)	924.544	703.544	0.607345	0.618912	0.874471	0.54854	0.502129	0.612154	0.521885	0.429859	0.743587	0.589596	0.427066	0.554277	0.480425	0.609499	0.520864	0.58149	0.584875	0.538438	0.415676	0.49241	0.450693	0.439466	0.503986	0.492198
D16:0-18:2/D16:1-18:1	PE(34:2)	936.507	715.507	0.102785	0.0320319	0.177891	0.129389	0.112061	0.122315	0.0525435	0.128173	0.145547	0.136091	0.0907788	0.0274881	0.215529	0.102973	0.173057	0.197087	0.0525178	0.17751	0.216812	0.139942	0.0407348	0.125963	0.0393013	0.16802
D16:0-18:1	PE(16:0/18:1)	938.523	717.523	1.97044	2.14296	1.94539	2.06346	1.94673	1.87736	1.72495	1.95484	2.16168	1.95978	1.65206	1.92527	2.06172	1.76838	1.91725	1.93896	2.06671	2.16798	1.87843	1.85938	1.71183	2.02046	1.70517	2.06316
P16:0-20:4	PE(P16:0/20:4)	944.512	723.512	2.61124	3.03108	2.70454	3.17074	3.049	3.28876	2.80175	3.08078	2.62646	3.11374	3.15336	3.23155	2.22634	3.02411	3.07977	2.86961	2.71601	2.87252	2.52565	2.62274	2.56946	2.20797	2.58709	2.66564
P16:0-20:3/P18:1-18:2	PE(P16:0/20:3) and/or (P18:1/18:2)	946.528	725.528	0.384152	0.651981	0.508921	0.588204	0.532054	0.563752	0.496571	0.541253	0.673598	0.651249	0.468276	0.606474	0.446075	0.668214	0.610573	0.599655	0.547095	0.630115	0.480992	0.454326	0.445217	0.441956	0.476435	0.412558
P18:1-18:1/P18:0-18:2/P16:0-20:2	PE(P18:1/18:1), (P18:0/18:2), and/or (P16:0/20:2)	948.544	727.544	7.25956	8.15916	6.15955	9.15948	8.89934	7.28084	6.82577	8.17872	6.56826	6.45632	5.61096	5.69168	7.93973	8.15599	7.46764	8.87609	9.58751	9.35146	9.67703	8.45592	6.08174	8.75447	7.68865	7.62829
P18:0-18:1/P16:0-20:1	PE(P18:0/18:1) and/or (P16:0/20:1)	950.559	729.559	4.11826	5.02831	3.97766	5.40076	5.32016	4.74965	3.98942	4.98908	4.02101	3.93936	4.04118	3.71629	4.84053	5.09257	4.37922	5.57848	5.38412	5.74626	6.2116	5.72994	4.10668	5.16735	5.06861	5.12005
A18:0-18:1	PE(O18:0/18:1)	952.575	731.575	0.0791976	0.178925	0.131563	0.133819	0.14805	0.0585662	0.0615708	0.10075	0.0825001	0.0432324	0.100046	0	0.112591	0.118121	0.22446	0.197824	0.127235	0.176484	0.212842	0.178528	0.0489695	0.10707	0.10613	0.13607
D16:0-20:4/D18:2-18:2	PE(36:4)	960.507	739.507	1.82516	1.89943	1.76967	1.99134	1.76251	1.98378	1.65911	2.07937	1.90414	1.83522	1.96937	2.17748	1.89897	1.78128	2.08301	2.17057	1.68114	1.88072	2.01237	1.82886	1.59709	1.82249	1.75365	1.84159
D18:1-18:2/D16:0-20:3	PE(36:3)	962.523	741.523	0.127938	0.0512349	0.271517	0.0936123	0.109039	0.117992	0.097017	0.055196	0.0843475	0.135356	0.118038	0.0726133	0.19127	0.18988	0.254853	0.206401	0.0477704	0.169637	0.266014	0.176668	0.0490727	0.143705	0.0717581	0.158676
D18:0-18:2/D18:1-18:1/D16:0-20:2	PE(36:2)	964.539	743.539	2.29804	2.67619	2.19881	2.69732	2.52223	2.44877	2.22709	2.27693	2.41969	2.38714	1.88331	2.09166	2.5962	2.27676	2.49418	2.36759	2.59388	2.62989	2.86443	2.51991	1.98801	2.13035	2.18225	2.57381
D18:0-18:1/D16:0-20:1	PE(36:1)	966.554	745.554	2.91384	2.92541	2.50069	3.24341	3.18711	2.75938	2.56238	2.77501	2.49668	2.70165	2.28972	2.34331	2.97608	3.0551	2.96991	2.69726	3.35024	3.49053	3.3348	2.92801	2.76397	2.77734	2.6264	3.14571
P16:0-22:6/D18:0-18:0/P18:2-20:4	PE(P16:0/22:6), (18:0/18:0), and/or (P18:2/20:4)	968.512	747.512	7.98456	8.95824	7.71551	10.2984	10.4281	9.77933	8.86731	9.75118	8.43613	9.55919	9.22657	10.4362	7.41809	9.81347	9.37209	9.53094	9.4375	9.40987	9.06834	9.16479	9.30835	8.40725	9.0742	9.10914
P18:1-20:4/P16:0-22:5	PE(P18:1/20:4) and/or (P16:0/22:5)	970.528	749.528	5.44196	6.1213	4.56955	6.63982	6.68333	6.17982	5.80149	6.10696	5.02259	5.63836	4.98813	6.01806	5.38023	6.46422	6.06695	6.62918	6.91303	6.82036	6.53075	5.69534	5.35103	6.14018	5.86629	4.93839
P18:0-20:4/P16:0-22:4/P18:1-20:3	PE(P18:0/20:4), (P16:0/22:4), and/or (P18:1/20:3)	972.544	751.544	8.32533	8.76789	6.98471	9.54079	9.74878	9.85638	9.03945	8.90491	7.09342	8.85872	8.92344	9.3813	7.91537	9.68517	9.50107	9.37381	9.57475	10.3048	8.7098	9.02214	8.24842	8.31866	8.85965	7.95736
P18:0-20:3	PE(P18:0/20:3)	974.559	753.559	1.10778	1.15796	0.846439	1.21683	1.16804	1.18977	1.11559	1.1622	0.969028	1.09186	1.00069	1.11446	1.01099	1.19631	1.1847	1.07446	1.22622	1.28284	1.20074	1.15448	0.754255	0.992128	1.16694	0.95545
P20:1-18:1/P18:1-20:1	PE(P20:1/18:1) and/or (P18:1/20:1)	976.575	755.575	2.77068	3.64321	2.40486	3.74707	3.51382	3.3261	2.73521	3.61801	2.95244	2.68724	2.61636	2.14202	3.03342	3.37721	2.99157	3.61018	3.59714	3.75079	4.53187	3.7106	2.49821	3.20277	3.62876	3.52998
P18:1-20:0	PE(P18:1/20:0)	978.591	757.591	1.25438	1.60083	1.14291	1.61841	1.4538	1.41736	1.16074	1.48054	1.21121	1.21557	1.3066	0.951906	1.37644	1.50441	1.26073	1.58477	1.5299	1.70131	1.99033	1.86242	1.12543	1.51439	1.6993	1.57728
D16:0-22:6	PE(16:0/22:6)	984.507	763.507	6.11477	6.48481	5.968	7.60542	7.10387	7.25121	6.23063	7.68165	7.26012	7.00612	7.08161	7.21078	6.22636	6.87507	7.2155	6.72175	6.77842	7.05562	7.05106	6.9369	6.70581	6.29896	6.7988	7.72921
D18:1-20:4D/16:0-22:5	PE(38:5)	986.523	765.523	2.68532	2.82525	2.34821	3.04705	3.04439	2.97373	2.67478	3.00768	2.62778	2.75242	2.54292	2.9501	2.88624	2.84868	2.84285	3.16866	2.69889	2.95448	3.14761	2.88778	2.46886	2.82807	2.54564	2.68062
D18:0-20:4/D16:0-22:4	PE(38:4)	988.539	767.539	15.3449	15.7785	13.7959	17.473	17.2937	17.3641	15.9518	16.5896	15.0749	16.2341	17.1616	15.8264	14.5055	16.0965	16.1231	15.1352	15.4971	17.1276	16.2339	15.3959	14.0321	13.6922	15.8369	16.765
D18:0-20:3/D18:1-20:2/D16:0-22:3	PE(38:3)	990.554	769.554	0.354748	0.274597	0.460375	0.467083	0.32561	0.407536	0.439511	0.397049	0.479271	0.409843	0.328799	0.409444	0.336205	0.383372	0.630516	0.364743	0.343515	0.376613	0.437577	0.340542	0.30317	0.26867	0.33376	0.528329
P18:2-22:6/D18:1-20:1	PE(P18:2/22:6) and/or (18:1/20:1)	992.57	771.57	0.0730317	0.128969	0.197499	0.150963	0.0677348	0.129671	0.0485415	0.0588738	0.155987	0.106438	0.0445764	0.0472302	0.105106	0.122811	0.225633	0.0861341	0.09254	0.162948	0.230561	0.118908	0.0895727	0.0405288	0.0575323	0.20463
P18:1-22:6/D18:0-20:1	PE(P18:1/22:6) and/or (18:0/20:1)	994.528	773.528	3.63737	4.23178	3.44344	4.6391	4.8184	4.48171	4.23461	4.29678	3.73911	4.45213	3.81606	4.46729	3.49665	4.5444	4.75424	4.43873	4.66828	4.60673	4.75	3.98457	4.29457	4.58737	4.28051	4.1629
P18:0-22:6/P18:1-22:5/D18:0-20:0	PE(P18:0/22:6), (P18:1/22:5), and/or (18:0/20:0)	996.544	775.544	12.5187	13.5469	11.2622	14.9038	16.1964	15.9162	14.3421	13.5718	11.8459	14.9324	14.004	15.1808	12.7873	14.8513	15.7693	15.6015	14.7358	16.3907	13.7302	15.0699	14.3727	14.3811	14.5911	13.4589
P18:0-22:5/P18:1-22:4	PE(P18:0/22:5) and/or (P18:1/22:4)	998.559	777.559	3.76481	4.30797	3.20282	4.32142	4.6038	4.22669	4.3691	3.94897	2.9197	4.07382	3.18111	4.23118	3.60486	4.20682	3.93717	4.03276	4.76554	4.9696	4.15049	4.1887	3.77756	4.08841	3.96684	3.41013
P18:0-22:4/P20:0-20:4/P18:1-22:3	PE(P18:0/22:4), (P20:0/20:4), and/or (P18:1/22:3)	1000.58	779.575	3.35149	3.69256	2.79157	3.60781	3.69144	3.55862	3.45665	3.26956	2.63534	3.45297	3.14845	3.64784	3.0145	3.52261	3.50465	3.23097	3.64825	4.12621	3.42715	3.50771	3.15858	3.08792	3.28629	3.00742
A20:0-20:4/P18:0-22:3	PE(O20:0/20:4) and/or (P18:0/22:3)	1002.59	781.591	0.177172	0.129021	0.279257	0.183664	0.187161	0.28141	0.203982	0.224447	0.371452	0.311034	0.226107	0.284738	0.142899	0.195293	0.268273	0.168658	0.19931	0.366787	0.209151	0.244242	0.0605109	0.162119	0.243511	0.241991
P18:0-22:2	PE(P18:0/22:2)	1004.61	783.606	0.0208959	0.0179702	0.146	0.060915	0	0.0377588	0	0.0219007	0.052392	0.0116395	0	0	0.00334775	0.0201386	0.0682415	0.0966347	0.00787144	0.102557	0.0619962	0.00714296	0	0	0	0.0198785
D18:1-22:6	PE(18:1/22:6)	1010.52	789.523	1.7716	1.64049	1.66461	1.93685	1.89191	1.79886	1.69001	2.00785	1.90619	1.79061	1.65211	1.66734	1.52653	1.75227	1.84462	1.70633	1.70493	1.77538	2.00106	1.68367	1.5483	1.41073	1.58318	1.9456
D18:0-22:6/D18:1-22:5	PE(40:6)	1012.54	791.539	19.7046	20.8939	18.7075	24.6828	24.8193	24.3994	21.9264	23.9859	20.2672	22.9119	22.4582	21.3742	21.1517	22.9436	23.3615	22.0176	21.9196	24.2162	22.4916	23.271	21.449	19.9401	22.275	24.9468
D18:0-22:5/D18:1-22:4	PE(40:5)	1014.55	793.554	0.760001	0.774823	0.968147	0.946151	0.812329	1.15083	0.838837	0.938936	0.691941	0.949107	0.809186	0.92025	0.733078	1.05046	1.13054	0.708826	0.879632	0.876414	0.945916	0.820748	0.804387	0.622489	0.742652	0.891402
D20:0-20:4/D18:0-22:4	PE(40:4)	1016.57	795.57	1.78692	1.87758	1.6749	2.03444	1.88351	1.98528	1.88327	2.01256	1.56977	2.01858	1.88894	1.8473	1.67952	1.82424	2.0564	1.59437	1.87119	2.13227	1.90185	1.79733	1.61901	1.40748	1.81189	2.02598
D22:6-22:6	PE(22:6/22:6)	1056.51	835.507	0.462853	0	0.593599	0	0	0.159091	0.13666	0.0735919	0.778596	0.0776771	0	0	0.135278	0.015729	0.260652	0.0611912	0.125057	0	0.398703	0.0652507	0.191073	0	0	0.402289
		Sum		126.728	138.204	117.487	152.16	151.448	147.365	133.183	143.264	124.714	137.473	130.953	135.294	128.008	143.706	143.788	143.351	145.064	153.96	147.566	141.906	127.053	130.931	136.943	140.216
Lyso-Phosphatidylethanolamine (LPE) (nmol/mg protein)		MASS	Molecular Weight	73	84	143	156	54	110	142	14	71	176	229	112	52	174	197	85	13	26	78	155	363	10	75	76
P16:0	LPE(P16:0)	444.307	437.307	0.0789851	0.117421	0.117653	0.137168	0.0909244	0.117541	0.120822	0.0749526	0.082027	0.114007	0.126549	0.0996699	0.0873841	0.146745	0.107998	0.0833057	0.0604953	0.0710884	0.0972385	0.114977	0.119874	0.0587513	0.0798218	0.0955794
16:0	LPE(16:0)	460.302	453.302	0.129998	0.139194	0.143193	0.17824	0.120164	0.147799	0.145542	0.125504	0.123053	0.18228	0.162448	0.131304	0.122564	0.162889	0.211051	0.112538	0.0875694	0.112676	0.136515	0.160364	0.179471	0.106972	0.143082	0.151455
P18:1	LPE(P18:1)	470.323	463.323	0.143694	0.213312	0.16511	0.218571	0.176777	0.164482	0.171984	0.135911	0.148309	0.177721	0.147919	0.134638	0.187609	0.200896	0.172428	0.176964	0.124592	0.155491	0.206064	0.181571	0.183646	0.123235	0.133946	0.172047
P18:0	LPE(P18:0)	472.338	465.338	0.106472	0.142231	0.127271	0.144563	0.112143	0.136089	0.139534	0.0928118	0.0997915	0.140621	0.142654	0.121179	0.109792	0.162351	0.157318	0.118413	0.0790099	0.099743	0.121709	0.139162	0.152887	0.0721837	0.104951	0.121979
18:2	LPE(18:2)	484.302	477.302	0.00391004	0.00832776	0.0103281	0.00777905	0.00791139	0.00695121	0.00518593	0.0031817	0.0062457	0.0137795	0.00498222	0.00135851	0.00382288	0.00581241	0.00930176	0.00519371	0.00130453	0.0127706	0.0127543	0.00743947	0.00586437	0.00295924	0.00703542	0.00279962
18:1	LPE(18:1)	486.318	479.318	0.319776	0.346162	0.33533	0.478123	0.315928	0.372772	0.296252	0.350355	0.303216	0.503974	0.331288	0.290515	0.290336	0.362105	0.468643	0.169155	0.154393	0.25133	0.439752	0.528026	0.34724	0.228389	0.409774	0.394908
18:0	LPE(18:0)	488.333	481.333	0.253892	0.256936	0.249434	0.305966	0.220403	0.249271	0.270396	0.183323	0.207729	0.294679	0.314719	0.24589	0.197613	0.309863	0.340659	0.208592	0.159336	0.186114	0.247835	0.258695	0.3092	0.158114	0.223768	0.253438
20:4	LPE(20:4)	508.302	501.302	0.364244	0.330804	0.367256	0.47124	0.303378	0.409449	0.324238	0.317578	0.315639	0.565436	0.40614	0.340547	0.259798	0.360837	0.547864	0.177942	0.176299	0.270305	0.360688	0.478135	0.398662	0.212766	0.429419	0.383988
20:3	LPE(20:3)	510.318	503.318	0.0205622	0.0147077	0.0269488	0.0211631	0.0119086	0.021057	0.0173107	0.015698	0.0189064	0.0319367	0.0203087	0.0131585	0.0141151	0.0177951	0.0290443	0.0112221	0.00428638	0.0153351	0.0245009	0.0305409	0.0265861	0.0132606	0.0225957	0.0204512
20:2	LPE(20:2)	512.333	505.333	0.00677735	0.00513688	0.00179899	0.00845761	0.00474852	0.00285124	0.00285679	0.00368438	0.00779033	0.00917414	0.00528236	0.00295676	0.00154621	0.00404023	0.00815705	0.000229047	0	0.00672739	0.0140626	0.00660824	0.00200524	0.00702127	0.00993347	0.00435569
20:1	LPE(20:1)	514.349	507.349	0.0866652	0.0881474	0.0666458	0.115833	0.0831231	0.101497	0.0626337	0.13378	0.0806792	0.112548	0.0719422	0.053326	0.0737682	0.082047	0.105509	0.042365	0.0444052	0.0688334	0.127425	0.133771	0.0676706	0.117025	0.12527	0.10919
22:6	LPE(22:6)	532.302	525.302	0.661538	0.665052	0.723272	0.865324	0.649497	0.8071	0.582841	0.673106	0.705086	1.1868	0.80006	0.683334	0.518902	0.724611	1.05631	0.358582	0.345964	0.470061	0.725857	0.9093	0.809314	0.441775	0.892987	0.803801
22:5	LPE(22:5)	534.318	527.318	0.0164802	0.0198162	0.0233905	0.0306989	0.0166147	0.0246866	0.0145156	0.0180206	0.0275947	0.0337835	0.02637	0.0156207	0.0113818	0.0231336	0.0350769	0.00992755	0.0052024	0.0122539	0.0178213	0.0279914	0.0323551	0.0151045	0.0310918	0.0253549
22:4	LPE(22:4)	536.333	529.333	0.130148	0.143093	0.127806	0.17769	0.130227	0.163174	0.123486	0.174153	0.123173	0.269653	0.141761	0.117472	0.101665	0.125162	0.209896	0.0547321	0.06736	0.117376	0.15141	0.174781	0.136892	0.148083	0.176162	0.13642
24:6	LPE(24:6)	560.333	553.333	0.000835653	0.00474827	0.00201712	0	0.0257678	0.000881365	0	0.087943	0.01913	0.00125325	0	0	0.0205819	0	0	0.0130724	0.0310633	0.0519509	0.00766821	0	0	0.163646	0.0129619	0.00774121
		Sum		2.32398	2.49509	2.48745	3.16082	2.26952	2.7256	2.2776	2.39	2.26837	3.63765	2.70242	2.25097	2.00088	2.68829	3.45926	1.54223	1.34128	1.90206	2.6913	3.15136	2.77167	1.86929	2.8028	2.68351
Ceramide (CER) (nmol/mg protein)		MASS	Molecular Weight	73	84	143	156	54	110	142	14	71	176	229	112	52	174	197	85	13	26	78	155	363	10	75	76
N16:0	Cer(d18:1/16:0)	536.504	537.504	0.0937204	0.0687982	0.098407	0.0957371	0.0853473	0.0907047	0.0955116	0.0979539	0.0803747	0.0974487	0.114625	0.0840836	0.100092	0.105726	0.117397	0.0947085	0.0657323	0.0825582	0.0745087	0.0968605	0.0883921	0.0440658	0.0847931	0.0840943
N18:0	Cer(d18:1/18:0)	564.536	565.536	3.08355	3.38183	3.24975	3.4706	3.16214	3.35452	3.53649	3.30372	3.13475	3.37601	3.66386	3.0259	3.07332	3.83783	3.766	2.92479	3.22539	2.94749	2.75057	3.15292	3.46469	2.7352	2.95655	3.21919
N20:0	Cer(d18:1/20:0)	592.567	593.567	0.0714213	0.0681289	0.0807233	0.0784276	0.0731786	0.0744162	0.0765492	0.0783962	0.0696566	0.0923941	0.0894315	0.0704516	0.0754565	0.0857342	0.0879933	0.0690231	0.0616472	0.0761535	0.0656481	0.078706	0.0792563	0.0662831	0.074784	0.0775735
N22:0	Cer(d18:1/22:0)	620.598	621.598	0.0313651	0.0234613	0.0359872	0.0355817	0.0327875	0.0376263	0.0379106	0.0367955	0.0301684	0.036862	0.0387387	0.0343426	0.0338575	0.0387263	0.0382149	0.0386608	0.0305441	0.0369518	0.0338771	0.0437224	0.0350878	0	0.0317621	0.030505
N23:0	Cer(d18:1/23:0)	634.614	635.614	0.0163651	0.0183305	0.0190432	0.019069	0.0188378	0.0226547	0.0204835	0.0186197	0.0133921	0.0196399	0.0162687	0.0174257	0.0277156	0.0200279	0.0244131	0.0279701	0.0189577	0.019922	0.0195743	0.0256309	0.0184541	0.0277429	0.0163676	0.0194517
N24:1	Cer(d18:1/24:1)	646.614	647.614	0.304546	0.358935	0.307446	0.334521	0.257659	0.291544	0.441138	0.276505	0.293096	0.3197	0.328736	0.268921	0.283811	0.400501	0.337504	0.295822	0.273937	0.28448	0.292452	0.341365	0.384448	0.298652	0.254128	0.286168
N24:0	Cer(d18:1/24:0)	648.629	649.629	0.0252112	0.0264762	0.0242491	0.0268675	0.0179038	0.0260567	0.0282141	0.0191568	0.0252685	0.0226544	0.0221881	0.0218512	0.0270091	0.0262738	0.0271266	0.0279352	0.014208	0.0221628	0.0200576	0.0297045	0.0308366	0.0571823	0.0221154	0.0237924
		Sum		3.62618	3.94596	3.8156	4.0608	3.64785	3.89752	4.2363	3.83115	3.64671	3.9647	4.27385	3.52297	3.62127	4.51482	4.39865	3.47891	3.69041	3.46972	3.25669	3.76891	4.10117	3.22912	3.4405	3.74077
Carnitine (CAR) (pmol/mg protein)		MASS	Molecular Weight	73	84	143	156	54	110	142	14	71	176	229	112	52	174	197	85	13	26	78	155	363	10	75	76
14:0	CAR(14:0)	372.311	371.311	6.22226	7.98169	6.13384	7.26938	7.55026	5.59769	5.42019	8.9985	5.44762	4.46449	4.01993	5.06048	6.78332	5.03907	4.00016	5.79894	8.57071	7.71743	7.99023	5.74342	3.57338	6.01795	5.01765	5.98277
16:1	CAR(16:1)	398.327	397.327	1.90078	1.98643	1.32851	2.05834	2.23371	1.58967	1.49631	2.726	1.27974	1.20724	0.897992	1.12133	1.4363	1.29737	0.801256	1.28543	2.78672	2.29562	3.16036	1.46357	0.713221	1.31202	1.29252	1.56459
16:0	CAR(16:0)	400.343	399.343	21.6456	20.8561	18.5546	23.2198	23.645	19.3228	19.8049	29.2575	18.7167	17.6358	18.3913	17.4612	23.69	18.217	16.6932	21.3403	27.7416	26.9315	29.6827	23.171	14.1322	21.0781	17.1905	20.388
16:1-OH	CAR(16:1-OH)	414.322	413.322	0.303426	0.483596	0.326042	0.356546	0.475129	0.413336	0.345576	0.474735	0.356111	0.383978	0.340222	0.353463	0.539651	0.375207	0.311209	0.460053	0.491401	0.377585	0.555982	0.51273	0.308333	0.556202	0.308454	0.307108
18:2	CAR(18:2)	424.343	423.343	0.789517	0.941114	0.774393	0.599121	1.32956	0.892852	0.611644	0.738379	0.614148	0.443951	0.541267	0.744045	1.43488	0.796666	0.834802	0.721885	1.20395	0.856042	1.36158	0.68846	0.402464	0.597078	0.512343	0.816738
18:1	CAR(18:1)	426.358	425.358	11.2471	11.3112	8.78444	11.5202	13.6002	10.6234	9.55065	17.14	9.35484	9.33765	8.50943	8.34777	10.347	8.72239	7.13038	9.79756	14.5435	14.2548	17.6634	10.9981	6.67804	9.51512	9.44283	10.9734
18:0	CAR(18:0)	428.374	427.374	5.13023	5.40554	4.88077	5.71147	6.88031	4.89048	5.22779	6.61684	4.95657	4.96294	4.91178	4.71973	5.82584	5.05044	5.00376	5.40663	5.70567	6.36464	6.85002	5.8074	5.09089	5.8821	4.7948	5.32844
18:1-OH	CAR(18:1-OH)	442.353	441.353	0.230228	0.373471	0.222658	0.318196	0.489718	0.357833	0.27654	0.48015	0.254482	0.454459	0.294443	0.351012	0.510248	0.276251	0.198133	0.443371	0.354006	0.411145	0.48993	0.397825	0.323841	0.583366	0.364633	0.39392
20:4	CAR(20:4)	448.343	447.343	1.02161	1.51279	1.174	1.61674	1.63775	1.55717	1.43146	1.86371	1.34714	1.30479	1.06403	1.40283	1.56755	1.2779	1.29874	1.38316	1.29394	1.77614	1.74614	1.32759	1.38014	1.1545	1.44856	1.09046
20:2	CAR(20:2)	452.374	451.374	0.290394	0.245926	0.212513	0.172739	0.344446	0.208585	0.195263	0.160472	0.107316	0.15304	0.142087	0.191932	0.470219	0.18713	0.291692	0.15389	0.350623	0.224606	0.353107	0.245537	0.190553	0.177147	0.164715	0.337686
20:1	CAR(20:1)	454.39	453.39	0.731126	0.733982	0.738718	0.745716	1.09681	0.634528	0.767661	0.941233	0.616841	0.752718	0.651303	0.651991	0.789489	0.608899	0.650992	0.589244	0.871707	0.919512	1.21555	0.749966	0.656304	0.761752	0.724551	0.808815
20:0	CAR(20:0)	456.405	455.405	0.140878	0.175871	0.145497	0.167674	0.195298	0.227737	0.123027	0.214815	0.163113	0.196929	0.156649	0.151656	0.178063	0.117912	0.180028	0.17059	0.225441	0.221216	0.317228	0.206876	0.164668	0.244288	0.113301	0.144727
		Sum		49.6532	52.0077	43.2759	53.7559	59.4781	46.3162	45.251	69.6123	43.2147	41.298	39.9204	40.5574	53.5726	41.9662	37.3943	47.551	64.1393	62.3503	71.3862	51.3125	33.6141	47.8796	41.3748	48.1367
Bis(Monoacylglycero)Phosphate (BMP) (nmol/mg protein)		MASS	Molecular Weight	73	84	143	156	54	110	142	14	71	176	229	112	52	174	197	85	13	26	78	155	363	10	75	76
16:0-18:2	BMP(16:0/18:2)	745.503	746.503	0.0106413	0.0123618	0.00643535	0.0100462	0.00259594	0.0116056	0.012662	0.0171114	-0.000490319	7.17843e-05	0	0.00195828	0.0226757	0.00728622	0.0101594	0.0211332	0.00640981	0.0155845	0.014384	0.0117757	0	0.00253509	0.000808698	0
16:0-18:1	BMP(16:0/18:1)	747.518	748.518	0.187916	0.185964	0.191738	0.195948	0.186216	0.236072	0.163537	0.205355	0.201169	0.139786	0.163459	0.16797	0.22083	0.171694	0.234814	0.18908	0.209615	0.268466	0.178318	0.193779	0.15331	0.161724	0.172337	0.207695
18:2-18:2	BMP(18:2/18:2)	769.503	770.503	0.0536648	0.0465657	0.0451117	0.0534223	0.0638286	0.0601117	0.0594086	0.0837541	0.0462941	0.0631457	0.0523553	0.0540544	0.0647664	0.049439	0.055975	0.0544155	0.0641749	0.068821	0.0494162	0.0504376	0.0309394	0.0385743	0.0391676	0.0481908
18:1-18:1	BMP(18:1/18:1)	773.534	774.534	0.0845112	0.08096	0.0819835	0.0939399	0.0824247	0.0957571	0.0729202	0.115068	0.0427131	0.0470922	0.0374186	0.0439149	0.124152	0.0846019	0.102946	0.141372	0.0681713	0.115264	0.0943032	0.118097	0.0334989	0.0583165	0.0530552	0.0543235
18:0-18:1	BMP(18:0/18:1)	775.549	776.549	0.0954114	0.0437042	0.0941069	0.103511	0.0813817	0.116792	0.0776257	0.101681	0.0653917	0.0901579	0.0660435	0.092376	0.0797929	0.0897075	0.113145	0.116492	0.0572158	0.147485	0.0481486	0.143784	0.0903196	0.0442835	0.0823755	0.106415
18:0-18:0	BMP(18:0/18:0)	777.565	778.565	0.0336824	0.0252362	0.0303658	0.0387821	0.0332234	0.0313688	0.0279172	0.0499899	0.00461152	0.0310566	0	0.0293611	0.0284752	0.029045	0.0284096	0.0367675	0.0286671	0.0611673	0.0142422	0.0480523	0.0273607	0.0150104	0.0324687	0.0304681
20:4-20:4/18:2-22:6	BMP(40:8)	817.503	818.503	0.058853	0.0658408	0.0633784	0.0643296	0.0631977	0.0711717	0.0618628	0.0731518	0.0121693	0.0186359	0.0173148	0.0180344	0.110864	0.0619183	0.0839255	0.0988283	0.0565285	0.0696224	0.0706207	0.0686334	0.00827958	0.0132587	0.0105494	0.0158698
18:1-22:6	BMP(18:1/22:6)	819.518	820.518	0.0248496	0.0216668	0.0176832	0.00458527	0.0128781	0.0266161	0.0214063	0.0211807	0	0	0	0.00437585	0.0366786	0.013797	0.0264161	0.0303812	0	0.0327189	0.0201264	0.0266137	0	0.0074399	0	0
20:4-22:6	BMP(20:4/22:6)	841.503	842.503	0.138646	0.152037	0.139113	0.153797	0.139337	0.143859	0.1288	0.177616	0.0588472	0.0711202	0.0657571	0.0689466	0.16795	0.135404	0.151737	0.187478	0.149503	0.151091	0.12896	0.145182	0.0414328	0.0512235	0.0497025	0.0654607
22:6-22:6	BMP(22:6/22:6)	865.503	866.503	0.506961	0.569597	0.547284	0.585618	0.54976	0.560844	0.473185	0.642603	0.242455	0.3111	0.233975	0.28467	0.703439	0.561863	0.598976	0.780792	0.580801	0.64252	0.517098	0.586937	0.199646	0.250156	0.228189	0.261455
		Sum		1.19514	1.20393	1.2172	1.30398	1.21484	1.3542	1.09932	1.48751	0.67316	0.772166	0.636323	0.765661	1.55962	1.20476	1.4065	1.65674	1.22109	1.57274	1.13562	1.39329	0.584787	0.642522	0.668654	0.789878
Phosphatidylglycerol (PG) (nmol/mg protein)		MASS	Molecular Weight	73	84	143	156	54	110	142	14	71	176	229	112	52	174	197	85	13	26	78	155	363	10	75	76
16:1-16:1	PG(16:1/16:1)	750.529	718.529	0.031916	0.0537271	0.029704	0.0423322	0.0295069	0.0306201	0.0287313	0.0206767	0.02975	0.029764	0.0444646	0.0327572	0.0479468	0.118425	0.0355114	0.0372294	0.0944157	0.0208805	0.0211463	0.0297235	0.093532	0.0234034	0.128077	0.0278755
16:0-16:0	PG(16:0/16:0)	754.56	722.56	0.111901	0.106937	0.123596	0.116196	0.149245	0.131435	0.106486	0.12273	0.142807	0.124589	0.125304	0.123927	0.11048	0.125985	0.122189	0.121784	0.126816	0.123195	0.099749	0.117729	0.112232	0.0944641	0.110477	0.129884
16:0-18:2	PG(16:0/18:2)	778.56	746.56	0.0223989	0.021642	0.0232619	0.0262957	0.0331263	0.0207748	0.0201501	0.021985	0.0253765	0.0220523	0.0240126	0.0197936	0.0204248	0.0243349	0.024165	0.0226725	0.027477	0.0185535	0.0189113	0.0196702	0.0191459	0.0169079	0.0171626	0.02516
16:0-18:1	PG(16:0/18:1)	780.576	748.576	0.635553	0.643979	0.649995	0.693121	0.676928	0.711676	0.665477	0.734259	0.715024	0.694908	0.645769	0.709724	0.712117	0.690561	0.683222	0.783721	0.67378	0.717507	0.609343	0.717883	0.633362	0.606261	0.605217	0.734386
18:2-18:2	PG(18:2/18:2)	802.56	770.56	0.236223	0.252518	0.249232	0.266693	0.23738	0.264596	0.225945	0.269267	0.272538	0.254465	0.256157	0.258733	0.229394	0.25591	0.270091	0.272526	0.244625	0.250163	0.220928	0.248831	0.235592	0.191667	0.225183	0.275513
18:1-18:2	PG(18:1/18:2)	804.576	772.576	0.0244334	0.0159446	0.0274068	0.027389	0.0243655	0.0211862	0.0262513	0.0294227	0.0311599	0.0232309	0.0243963	0.0219678	0.0265985	0.0246967	0.0220701	0.0296867	0.0253329	0.0229058	0.0253184	0.0219336	0.027963	0.0179139	0.0180815	0.0252194
18:1-18:1	PG(18:1/18:1)	806.592	774.592	0.104505	0.106572	0.10552	0.116567	0.102734	0.111414	0.105904	0.110792	0.109069	0.115134	0.0994647	0.110054	0.105033	0.109653	0.104341	0.113341	0.123539	0.116151	0.106126	0.108548	0.105357	0.0914173	0.0973224	0.114444
18:0-18:1	PG(18:0/18:1)	808.607	776.607	0.0774206	0.0920908	0.084933	0.0826757	0.0898238	0.083648	0.0795858	0.0910837	0.0884625	0.0794747	0.0799911	0.076627	0.088808	0.088842	0.0864281	0.0944826	0.0957832	0.100164	0.0865665	0.0919701	0.0782846	0.0845369	0.0856457	0.0864079
18:2-20:4/16:0-22:6	PG(38:6)	826.56	794.56	0.0686665	0.0717621	0.0694618	0.0635955	0.0707351	0.0715549	0.0656092	0.0645794	0.0725239	0.0757391	0.0792166	0.0745457	0.0740978	0.094852	0.0709796	0.0793736	0.0896633	0.0685826	0.0606341	0.0715761	0.0790965	0.0552359	0.0881633	0.0767053
18:1-20:4	PG(18:1/20:4)	828.576	796.576	0.087328	0.102289	0.0870529	0.111014	0.0966593	0.0916895	0.0884967	0.0991538	0.115301	0.0982385	0.0939077	0.0941705	0.0844029	0.0966183	0.1007	0.0971501	0.108857	0.0943617	0.0780696	0.0877212	0.0922571	0.0702646	0.0951198	0.110081
18:0-20:4	PG(18:0/20:4)	830.592	798.592	0.306545	0.34412	0.332305	0.333013	0.320351	0.36644	0.310808	0.32437	0.36842	0.341553	0.350789	0.346068	0.326932	0.415703	0.367243	0.340391	0.335843	0.341106	0.281954	0.319431	0.320601	0.247506	0.340872	0.361273
18:1-22:6	PG(18:1/22:6)	852.576	820.576	0.0369125	0.0387623	0.0396159	0.0657569	0.0444722	0.0375128	0.034649	0.0521594	0.0523615	0.0434247	0.0539908	0.0358256	0.0328845	0.0457697	0.0394898	0.0419052	0.0691089	0.035889	0.032641	0.0410739	0.0485082	0.0279412	0.0418781	0.0518018
18:0-22:6	PG(18:0/22:6)	854.592	822.592	0.160069	0.206023	0.167777	0.156323	0.159835	0.179542	0.175072	0.180282	0.181431	0.176975	0.174898	0.184056	0.181876	0.259893	0.164614	0.169945	0.217724	0.171642	0.169449	0.181739	0.229182	0.146796	0.265672	0.20233
		Sum		1.90387	2.05637	1.98986	2.10097	2.03516	2.12209	1.93317	2.12076	2.20422	2.07955	2.05236	2.08825	2.041	2.35124	2.09105	2.20421	2.23296	2.0811	1.81084	2.05783	2.07511	1.67431	2.11887	2.22108
Cardiolipin (CL) (nmol/mg protein)		MASS	Molecular Weight	73	84	143	156	54	110	142	14	71	176	229	112	52	174	197	85	13	26	78	155	363	10	75	76
18:1-18:1-16:1-16:1	CL(18:1/18:1/16:1/16:1)	699.981	1400.96	0.0818516	0.0787155	0.0850957	0.0791631	0.0779185	0.0772974	0.0701223	0.0707382	0.0883657	0.0695577	0.0853752	0.0585671	0.0717435	0.0672562	0.0733384	0.0698028	0.0864664	0.0738914	0.067425	0.0689331	0.0575971	0.0665583	0.0620245	0.0860897
18:1-18:1-16:0-16:1/18:2-18:1-16:0-16:0/18:2-18:0-16:1-16:0	CL(68:3)	700.988	1402.98	0.0355865	0.0532381	0.0489435	0.043408	0.0362914	0.0423508	0.0368852	0.0474382	0.0501938	0.0324784	0.0431554	0.038814	0.0378197	0.0292718	0.030379	0.0365008	0.0450816	0.0317894	0.0406127	0.034677	0.0369916	0.0497634	0.0346506	0.0454214
20:4-18:1-16:1-16:1/20:4-18:2-16:1-16:0	CL(70:7)	710.973	1422.95	0.18843	0.19982	0.196965	0.218797	0.179794	0.195719	0.168558	0.23453	0.196119	0.168742	0.184991	0.163204	0.157126	0.165608	0.183949	0.169251	0.192774	0.183537	0.151402	0.160988	0.127259	0.117616	0.159959	0.203104
20:4-18:1-16:1-16:0/18:2-18:2-18:1-16:1	CL(70:6)	711.981	1424.96	0.128172	0.153015	0.156958	0.143405	0.123019	0.133308	0.127636	0.162577	0.133194	0.120903	0.137171	0.124697	0.139703	0.12748	0.143705	0.137643	0.128397	0.13368	0.137682	0.124209	0.108451	0.1296	0.122598	0.14953
18:2-18:1-18:1-16:1/18:1-18:1-18:1-16:2/18:2-18:1-18:0-16:2/18:2-18:2-18:0-16:1	CL(70:5)	712.988	1426.98	0.223219	0.204427	0.243437	0.212179	0.22334	0.225078	0.217876	0.22864	0.231191	0.218825	0.232601	0.206903	0.249143	0.201209	0.231219	0.247232	0.212295	0.229284	0.213373	0.213743	0.185933	0.205828	0.189246	0.2326
18:1-18:1-18:1-16:1/18:2-18:1-18:1-16:0	CL(70:4)	713.996	1428.99	0.32373	0.338193	0.301746	0.325861	0.296477	0.323686	0.289051	0.325438	0.356809	0.308292	0.311786	0.306086	0.305787	0.260392	0.291863	0.317243	0.357688	0.32396	0.254711	0.311315	0.267134	0.316146	0.26886	0.313789
18:1-18:1-18:1-16:0/18:0-18:1-18:1-16:1	CL(70:3)	715.004	1431.01	0.0609328	0.0910164	0.0632901	0.0694824	0.0551269	0.0662141	0.0601179	0.0739144	0.0766176	0.0581342	0.0642663	0.0755341	0.0603179	0.0517476	0.055393	0.0625141	0.0709846	0.0590916	0.0660105	0.0683232	0.0692659	0.096404	0.0620542	0.0687959
20:4-20:4-16:1-16:1	CL(20:4/20:4/16:1/16:1)	721.965	1444.93	0.10437	0.123131	0.111946	0.131116	0.105001	0.116778	0.0926662	0.142112	0.109785	0.102371	0.104289	0.0908169	0.0809686	0.105591	0.101337	0.0834144	0.11059	0.0944981	0.0767396	0.0756593	0.0592122	0.0626487	0.0913529	0.122917
20:4-20:4-16:1-16:0/20:4-18:2-18:2-16:1	CL(72:9)	722.973	1446.95	0.155247	0.16751	0.184909	0.177858	0.164404	0.17847	0.152453	0.221582	0.15406	0.154898	0.161381	0.138002	0.150692	0.1597	0.167449	0.171786	0.160738	0.161864	0.154526	0.155387	0.118513	0.105874	0.141669	0.179139
20:4-18:2-18:1-16:1	CL(20:4/18:2/18:1/16:1)	723.981	1448.96	0.471091	0.454642	0.548615	0.463741	0.473668	0.483045	0.4659	0.516739	0.454703	0.484333	0.492841	0.427153	0.51828	0.475926	0.522757	0.496189	0.457379	0.487111	0.51212	0.435235	0.375233	0.337458	0.39766	0.507836
20:4-18:2-18:1-16:0/ 20:4-18:1-18:1-16:1	CL(72:7)	724.988	1450.98	0.78461	0.864334	0.818027	0.814601	0.71971	0.790284	0.727123	0.896574	0.83663	0.813034	0.781851	0.813757	0.779052	0.715119	0.780442	0.807448	0.813777	0.796567	0.702113	0.748024	0.673905	0.665344	0.699465	0.7723
20:4-18:1-18:1-16:0/20:3-18:1-18:1-16:1/20:3-18:1-18:1-16:1	CL(72:6)	725.996	1452.99	0.466307	0.491104	0.518503	0.421178	0.431453	0.477602	0.451362	0.500747	0.471669	0.48987	0.498894	0.515943	0.569589	0.446533	0.525852	0.531661	0.433633	0.499848	0.512924	0.497848	0.444364	0.500725	0.422216	0.459397
18:2-18:1-18:1-18:1	CL(18:2/18:1/18:1/18:1)	727.004	1455.01	0.526008	0.531486	0.546892	0.479073	0.492247	0.559386	0.528366	0.535216	0.586981	0.559966	0.540631	0.5426	0.600854	0.482026	0.565794	0.589366	0.563813	0.568202	0.542625	0.572283	0.505844	0.545796	0.488852	0.538115
18:1-18:1-18:1-18:1	CL(18:1/18:1/18:1/18:1)	728.012	1457.02	0.444014	0.548274	0.36265	0.4613	0.374059	0.435854	0.377678	0.459096	0.50058	0.457757	0.377231	0.459949	0.411263	0.318898	0.370025	0.43222	0.536045	0.450161	0.33884	0.46237	0.400191	0.462143	0.385714	0.422756
22:6-20:4-16:1-16:1	CL(22:6/20:4/16:1/16:1)	733.965	1468.93	0.0451869	0.0533465	0.0451155	0.0546965	0.0399454	0.0441606	0.0379877	0.0586725	0.0512869	0.0343298	0.0476976	0.0334731	0.0326487	0.0413949	0.0352829	0.0370988	0.0422719	0.0355488	0.0346307	0.0286974	0.0292632	0.0269042	0.0375419	0.0571035
20:4-20:4-18:2-16:1	CL(20:4/20:4/18:2/16:1)	734.973	1470.95	0.311977	0.328302	0.384615	0.343938	0.322161	0.333016	0.306996	0.414705	0.309699	0.327556	0.312909	0.306302	0.31699	0.326823	0.357283	0.333647	0.314572	0.329411	0.329875	0.290182	0.240902	0.200128	0.282867	0.364715
20:4-20:4-18:1-16:1	CL(20:4/20:4/18:1/16:1)	735.981	1472.96	0.705899	0.807773	0.771807	0.784006	0.673516	0.751472	0.671784	0.896821	0.748929	0.762114	0.70581	0.713075	0.674111	0.689284	0.742059	0.701811	0.727267	0.744954	0.667067	0.656442	0.572885	0.526937	0.645622	0.76359
20:4-20:4-18:1-16:0/22:6-18:1-18:1-16:1/22:6-18:2-18:1-16:0	CL(74:9)	736.988	1474.98	0.829503	0.855593	0.919581	0.821258	0.804062	0.869664	0.809992	0.930524	0.809888	0.848543	0.827804	0.792872	0.893834	0.7874	0.863704	0.887935	0.799016	0.85598	0.872928	0.814224	0.712312	0.661298	0.703776	0.846752
20:4-18:2-18:1-18:1/22:6-18:1-18:1-16:0	CL(74:8)	737.996	1476.99	0.945157	0.948939	1.0536	0.869394	0.889436	0.938568	0.929411	0.966933	0.935071	1.02521	0.939597	0.977762	1.04682	0.865693	1.01296	1.02214	0.913016	1.00116	0.983526	0.931562	0.881414	0.85525	0.830989	0.921472
20:4-18:1-18:1-18:1	CL(20:4/18:1/18:1/18:1)	739.004	1479.01	0.8914	1.042	0.823568	0.863308	0.741242	0.877845	0.801073	0.970039	0.942529	0.939951	0.845299	1.00354	0.833934	0.727159	0.827508	0.879359	0.908929	0.871358	0.709891	0.916091	0.877589	0.891176	0.787979	0.822204
20:4-18:1-18:1-18:0/20:3-18:1-18:1-18:1	CL(74:6)	740.012	1481.02	0.140597	0.155326	0.127244	0.13362	0.111092	0.157838	0.124419	0.142727	0.152234	0.140825	0.127542	0.148045	0.141577	0.109108	0.133001	0.147066	0.137948	0.142771	0.121574	0.151633	0.121413	0.153293	0.117316	0.133114
22:6-18:3-18:2-18:2	CL(22:6/18:3/18:2/18:2)	746.973	1494.95	0.16583	0.171151	0.181132	0.182904	0.159634	0.18105	0.163806	0.219901	0.163097	0.168847	0.171447	0.151943	0.171012	0.169723	0.170921	0.177822	0.162654	0.173916	0.173716	0.154682	0.123859	0.105839	0.148258	0.194596
20:4-20:4-18:2-18:2/20:4-20:4-20:4-16:0/22:6-20:4-18:1-16:1/22:6-22:6-16:0-16:0/22:6-18:2-18:2-18:2	CL(76:12)	747.981	1496.96	0.701981	0.753751	0.812404	0.768407	0.683498	0.758779	0.690787	0.88658	0.696933	0.776427	0.690675	0.693905	0.740834	0.705081	0.764145	0.778385	0.702891	0.74233	0.74679	0.689694	0.585632	0.539653	0.637325	0.773479
20:4-20:4-18:2-18:1	CL(20:4/20:4/18:2/18:1)	748.988	1498.98	0.93426	0.979923	1.10461	0.915992	0.883098	0.961481	0.944763	1.06245	0.907083	1.03253	0.916444	0.964932	1.00893	0.920791	1.04939	1.02111	0.876859	0.996408	1.01531	0.929484	0.845472	0.748594	0.841641	0.980032
20:4-20:4-18:1-18:1	CL(20:4/20:4/18:1/18:1)	749.996	1500.99	1.23124	1.32744	1.24845	1.19109	1.08486	1.22278	1.15864	1.3652	1.25229	1.34743	1.16481	1.33164	1.18345	1.11097	1.20643	1.25268	1.17954	1.23578	1.10124	1.24826	1.1561	1.10387	1.09008	1.20612
22:6-18:1-18:1-18:1/20:4-20:3-18:1-18:1	CL(76:9)	751.004	1503.01	0.740467	0.832053	0.644433	0.725387	0.627933	0.735607	0.644662	0.80376	0.753215	0.785062	0.660491	0.790129	0.665838	0.584445	0.64684	0.729423	0.727794	0.712668	0.577279	0.774158	0.69389	0.755393	0.63647	0.656785
22:6-18:1-18:1-18:0	CL(22:6/18:1/18:1/18:0)	752.012	1505.02	0.0577099	0.0716869	0.0633855	0.0522816	0.0417792	0.0673942	0.0552619	0.0506244	0.0612873	0.0512736	0.058988	0.0610661	0.0650779	0.0507461	0.0580621	0.0517674	0.0545022	0.0611648	0.0513536	0.0608929	0.058734	0.0616696	0.0479724	0.0552921
22:6-20:4-20:4-16:1/22:6-22:6-18:2-16:1	CL(78:15)	758.973	1518.95	0.125224	0.139395	0.130399	0.148281	0.125306	0.144845	0.120936	0.188393	0.136119	0.132252	0.12709	0.13601	0.115636	0.13809	0.120149	0.136775	0.133659	0.127049	0.112266	0.126222	0.104968	0.0953283	0.132804	0.151237
22:6-20:4-18:2-18:2/22:6-20:4-20:4-16:0/22:6-22:6-18:1-16:1	CL(78:14)	759.981	1520.96	0.324224	0.344924	0.348258	0.356907	0.312018	0.361652	0.323566	0.413545	0.317741	0.351156	0.317788	0.31506	0.346013	0.328777	0.341151	0.364808	0.313091	0.345652	0.349451	0.343625	0.2745	0.25859	0.299262	0.360511
22:6-20:4-18:2-18:1	CL(22:6/20:4/18:2/18:1)	760.988	1522.98	0.714169	0.751931	0.773361	0.719303	0.659933	0.760907	0.709257	0.85466	0.689032	0.797836	0.683513	0.733162	0.779605	0.694825	0.770931	0.808541	0.678226	0.761272	0.756347	0.742569	0.662634	0.601808	0.657702	0.766655
22:6-20:4-18:1-18:1	CL(22:6/20:4/18:1/18:1)	761.996	1524.99	1.00428	1.15018	0.910163	1.04546	0.850336	1.01803	0.870891	1.19628	1.0185	1.111	0.901592	1.12455	0.892955	0.860766	0.900394	1.03328	0.977625	0.977879	0.808993	1.08234	0.96431	0.997051	0.928494	0.976745
22:6-20:4-18:1-18:0/22:6-20:3-18:1-18:1	CL(78:11)	763.004	1527.01	0.187649	0.204424	0.177273	0.1781	0.158523	0.22355	0.180529	0.21913	0.194543	0.205823	0.17146	0.196346	0.18412	0.158317	0.187091	0.192849	0.159786	0.190444	0.158109	0.200144	0.174094	0.173923	0.160739	0.176714
22:6-20:4-20:4-18:3	CL(22:6/20:4/20:4/18:3)	770.973	1542.95	0.0485111	0.0625906	0.0542757	0.0676251	0.0526293	0.0679948	0.0487834	0.0948435	0.0621545	0.0598958	0.0526431	0.0576488	0.0523043	0.0544114	0.0449111	0.0692971	0.0624247	0.0523227	0.0419429	0.060293	0.0468226	0.0424455	0.0558247	0.0710761
22:6-22:6-20:4-16:0/20:4-20:4-20:4-20:4/22:6-20:4-20:4-18:2/22:6-22:6-18:2-18:2	CL(80:16)	771.981	1544.96	0.199343	0.209048	0.214322	0.206808	0.186571	0.230868	0.196675	0.246586	0.188395	0.224284	0.198266	0.200871	0.229972	0.20557	0.223648	0.236263	0.186442	0.222928	0.226402	0.212836	0.186956	0.158383	0.189284	0.237206
22:6-20:4-20:4-18:1	CL(22:6/20:4/20:4/18:1)	772.988	1546.98	0.565581	0.63979	0.555432	0.619793	0.513078	0.634932	0.555097	0.7412	0.592368	0.66022	0.554194	0.639476	0.585028	0.549715	0.57189	0.661448	0.559253	0.605284	0.537521	0.638444	0.548526	0.519088	0.560841	0.629733
22:6-22:6-18:1-18:1/22:6-20:4-20:3-18:1	CL(80:14)	773.996	1548.99	0.521781	0.605702	0.446155	0.569475	0.440469	0.567458	0.472349	0.658107	0.541509	0.569745	0.456494	0.586886	0.487722	0.439737	0.461711	0.563215	0.532302	0.532598	0.419689	0.569289	0.523989	0.528533	0.482131	0.508094
22:6-22:6-20:4-18:2	CL(22:6/22:6/20:4/18:2)	783.981	1568.96	0.110352	0.116123	0.107151	0.120941	0.105393	0.130077	0.115659	0.143562	0.113965	0.118466	0.109118	0.116657	0.134248	0.118998	0.117238	0.135947	0.111298	0.12993	0.123812	0.12821	0.104378	0.0970023	0.116702	0.140943
22:6-22:6-20:4-18:1	CL(22:6/22:6/20:4/18:1)	784.988	1570.98	0.356449	0.415286	0.305674	0.400821	0.318509	0.403429	0.318885	0.505662	0.381501	0.408461	0.327045	0.412073	0.337025	0.336632	0.324862	0.411337	0.369488	0.369473	0.289649	0.419145	0.359912	0.351308	0.364516	0.388205
22:6-22:6-20:4-18:0/22:6-22:6-20:3-18:1	CL(82:16)	785.996	1572.99	0.0799169	0.0884409	0.0697537	0.0860344	0.0657818	0.104248	0.0764289	0.100185	0.0811403	0.0867324	0.0672603	0.084614	0.0801094	0.0626125	0.0739818	0.0800867	0.0611001	0.0791917	0.0696225	0.0867353	0.0734967	0.0706163	0.0696903	0.0804246
20:4-20:4-22:6-22:6	CL(20:4/20:4/22:6/22:6)	795.981	1592.96	0.0770087	0.0881631	0.0671817	0.0799035	0.0698119	0.092403	0.0729456	0.103642	0.0860482	0.0871544	0.0772117	0.083052	0.0850225	0.0790556	0.0762996	0.0947984	0.0820342	0.0887341	0.0726214	0.0897913	0.0809747	0.0753345	0.0893173	0.0996918
22:6-22:6-22:6-18:1/22:6-22:6-20:4-20:3	CL(84:19)	796.988	1594.98	0.161363	0.181274	0.13686	0.201159	0.157182	0.199345	0.153217	0.246783	0.175609	0.19833	0.139211	0.195747	0.165695	0.15348	0.13835	0.203303	0.176242	0.18405	0.134588	0.211473	0.189882	0.154834	0.179746	0.171936
		Sum		16.1706	17.6235	16.6642	16.5481	14.8303	16.9445	15.3206	18.8969	16.6091	17.2906	15.6689	16.8129	16.3829	14.8764	16.2637	17.1645	16.1199	16.6637	15.2573	16.4861	14.6248	14.4162	14.6212	16.6362
Lyso-Cardiolipin (LCL) (nmol/mg protein)		MASS	Molecular Weight	73	84	143	156	54	110	142	14	71	176	229	112	52	174	197	85	13	26	78	155	363	10	75	76
16:1-18:1-18:1	LCL(16:1/18:1/18:1)	581.874	1164.75	0.0227541	0.016925	0.021139	0.0166868	0.0315853	0.0188028	0.0189976	0.0207915	0.023806	0.0305733	0.0180938	0.0220656	0.0174562	0.0174275	0.0169175	0.0121001	0.0205365	0.0162442	0.0112962	0.00949768	0.0179146	0.0115986	0.0189804	0.0184694
18:2-18:2-18:2	LCL(18:2/18:2/18:2)	592.866	1186.73	0.0403844	0.0368301	0.0504018	0.0373864	0.0573083	0.043473	0.0402561	0.0619658	0.0480515	0.0692262	0.038932	0.0502603	0.0347206	0.039654	0.0417442	0.0320124	0.0394037	0.0342116	0.0246284	0.0264951	0.0376353	0.0197495	0.0388292	0.0420741
16:0-18:1-20:4	LCL(16:0/18:1/20:4)	593.874	1188.75	0.0295565	0.0235526	0.0366693	0.0215463	0.035923	0.0229508	0.0262326	0.0296414	0.0263217	0.041648	0.0240455	0.036442	0.0314403	0.0317869	0.0310539	0.0260589	0.0195456	0.0250763	0.0225505	0.0170569	0.0288247	0.0184601	0.0264594	0.0239507
18:2-18:1-18:1	LCL(18:2/18:1/18:1)	594.881	1190.76	0.0537302	0.0368032	0.055171	0.0343872	0.0645987	0.0465877	0.0514366	0.0564762	0.0461152	0.0799405	0.04533	0.0636121	0.0544801	0.049937	0.0525143	0.0477448	0.0422524	0.0474314	0.0408873	0.0384011	0.0534523	0.0358989	0.0476156	0.051152
18:1-18:1-18:1	LCL(18:1/18:1/18:1)	595.889	1192.78	0.0698399	0.0652389	0.0611815	0.0730219	0.083138	0.0672646	0.0641712	0.0798956	0.0725473	0.101107	0.0518927	0.0791805	0.0550343	0.0574125	0.0549152	0.052071	0.0696424	0.0649779	0.0393982	0.0484021	0.0676686	0.0519525	0.0671742	0.0663063
18:2-18:2-20:4/18:1-16:1-22:6	LCL(56:8)	604.866	1210.73	0.0298766	0.0219678	0.0417261	0.0267813	0.0426431	0.0346193	0.0326818	0.0397989	0.0322547	0.053499	0.0300961	0.0335503	0.0296979	0.0307307	0.029638	0.0229594	0.0307036	0.0264904	0.0208977	0.0194145	0.0273223	0.0136325	0.0291372	0.0334242
18:2-18:2-20:3/18:2-18:1-20:4	LCL(56:7)	605.874	1212.75	0.0647545	0.0483496	0.0891155	0.059299	0.0879768	0.0685155	0.0717285	0.0773781	0.0609753	0.10036	0.0597863	0.0777541	0.0702493	0.0690501	0.071237	0.0665851	0.0531677	0.067085	0.0489154	0.0475923	0.0664713	0.0341944	0.0639405	0.0693053
18:1-18:1-20:4	LCL(18:1/18:1/20:4)	606.881	1214.76	0.0944564	0.077359	0.0929293	0.0832964	0.108875	0.0919556	0.087975	0.113944	0.0979108	0.136527	0.0770801	0.119677	0.0799123	0.0895801	0.0910456	0.0793471	0.0984076	0.0881548	0.0550775	0.0593982	0.0978335	0.0618213	0.0945131	0.0915052
18:2-18:2-22:6	LCL(18:2/18:2/22:6)	616.866	1234.73	0.0310875	0.02311	0.0452392	0.021656	0.0416022	0.0305015	0.0284094	0.045468	0.028364	0.0552952	0.0284597	0.0376462	0.0292593	0.0329114	0.0340166	0.027851	0.026103	0.0321015	0.0243301	0.0208518	0.028963	0.0138097	0.028265	0.0336844
18:2-18:1-22:6	LCL(18:2/18:1/22:6)	617.874	1236.75	0.0962216	0.080823	0.104281	0.0930079	0.116116	0.0966662	0.0923524	0.125119	0.0893611	0.158119	0.0806064	0.116251	0.0820505	0.0935367	0.095572	0.0870427	0.0837813	0.0961745	0.0610912	0.0770909	0.0849268	0.0524679	0.096016	0.0981605
18:1-18:1-22:6	LCL(18:1/18:1/22:6)	618.881	1238.76	0.0810284	0.0641534	0.0793047	0.0726519	0.0944104	0.0834456	0.0761079	0.0970826	0.0840283	0.120053	0.0677891	0.095984	0.0656095	0.0645146	0.0704225	0.062215	0.0736762	0.0748833	0.0390876	0.0636322	0.0793896	0.0480951	0.0749744	0.0708039
18:1-22:6-22:6	LCL(18:1/22:6/22:6)	641.874	1284.75	0.0268346	0.0269464	0.0280253	0.0292561	0.0342552	0.0310623	0.0265895	0.0449767	0.0327956	0.0493083	0.0216159	0.0377543	0.0240634	0.0232583	0.023313	0.0226925	0.0268956	0.0224633	0.0139931	0.0198289	0.0308532	0.0185084	0.0297441	0.0255298
		Sum		0.640525	0.522059	0.705184	0.568977	0.798433	0.635845	0.616939	0.792538	0.642531	0.995657	0.543728	0.770178	0.573974	0.5998	0.61239	0.53868	0.584116	0.595294	0.402153	0.447662	0.621255	0.380189	0.615649	0.624366
Phosphatidic acid (PA) (nmol/mg protein)		MASS	Molecular Weight	73	84	143	156	54	110	142	14	71	176	229	112	52	174	197	85	13	26	78	155	363	10	75	76
16:1-16:1	PA(16:1/16:1)	643.434	644.434	0.0225142	0.020519	0.0208178	0.0217711	0.0209093	0.0190969	0.0200479	0.0253484	0.0214409	0.0205844	0.0188124	0.0220425	0.0221556	0.0204188	0.0209925	0.0209771	0.0202375	0.0226036	0.0207198	0.0189802	0.0200898	0.0218097	0.0207206	0.0211614
16:0-16:1	PA(16:0/16:1)	645.45	646.45	0.0215472	0.0308057	0.0191032	0.0293411	0.0353411	0.0284452	0.012996	0.0303257	0.0195063	0.013577	0.008177	0.010913	0.0379006	0.0214206	0.0197021	0.0338159	0.0357036	0.0283082	0.0432552	0.0216134	0.00857734	0.0286768	0.0235195	0.026094
16:0-16:0	PA(16:0/16:0)	647.465	648.465	0.0319946	0.0441106	0.0362445	0.0459154	0.0493308	0.0537071	0.0287926	0.0407882	0.0393491	0.0292871	0.0353148	0.0267012	0.0535496	0.0388481	0.0389164	0.0492274	0.040681	0.0474356	0.0605729	0.0382785	0.0300066	0.0543654	0.0437539	0.0514638
16:0-18:2	PA(16:0/18:2)	671.465	672.465	0.0405055	0.0518683	0.0410679	0.0483591	0.0600712	0.0467317	0.0327364	0.0552291	0.03659	0.0341135	0.0291445	0.0293263	0.06609	0.0466635	0.0432014	0.0596562	0.0589141	0.0543021	0.0864237	0.0438294	0.0260133	0.040165	0.0435686	0.0495775
16:0-18:1	PA(16:0/18:1)	673.481	674.481	0.53653	0.687823	0.502357	0.61366	0.72579	0.615119	0.421002	0.573958	0.514587	0.39641	0.34309	0.349917	0.785368	0.557657	0.505563	0.676661	0.821115	0.717981	0.9027	0.572	0.349023	0.687592	0.53873	0.601915
18:0-18:2/18:1-18:1	PA(36:2)	699.496	700.496	0.181337	0.255347	0.18226	0.233856	0.281697	0.215414	0.14094	0.221394	0.184128	0.141126	0.106283	0.118327	0.289934	0.21399	0.189913	0.24768	0.314388	0.26937	0.352465	0.202748	0.117175	0.202386	0.199217	0.221731
18:0-18:1	PA(18:0/18:1)	701.512	702.512	0.476224	0.600903	0.453724	0.591374	0.638655	0.522406	0.386758	0.532998	0.537069	0.359683	0.379804	0.326796	0.71918	0.557185	0.481241	0.601143	0.79265	0.690066	0.884199	0.565827	0.417987	0.758107	0.523601	0.599345
P18:0-20:4	PA(P18:0/20:4)	707.502	708.502	0.0114511	0.0180805	0.008736	0.0114716	0.0207094	0.0111661	0.00489661	0.0106645	0.0079559	0.00406866	0.00378244	0.00291753	0.0220651	0.0107377	0.00611144	0.0137348	0.0211345	0.0202553	0.0212386	0.0117355	0.00317774	0.0132554	0.00908597	0.00830318
18:0-20:4	PA(18:0/20:4)	723.496	724.496	0.285741	0.378868	0.253439	0.322371	0.358394	0.343387	0.206881	0.367767	0.313306	0.239068	0.249446	0.199632	0.445882	0.302871	0.271623	0.398712	0.435754	0.420947	0.505275	0.300894	0.202583	0.402708	0.362262	0.380609
18:0-20:2	PA(18:0/20:2)	727.528	728.528	0.040406	0.0657011	0.038709	0.0584138	0.0630451	0.0567484	0.0296976	0.0535123	0.0414541	0.0281901	0.0238278	0.022439	0.068661	0.0530364	0.0408262	0.0539899	0.0800285	0.0613286	0.0876233	0.0521189	0.0320098	0.0420578	0.0509163	0.0556905
18:0-20:1	PA(18:0/20:1)	729.543	730.543	0.0426483	0.0649896	0.0436792	0.0600167	0.0592035	0.0608109	0.0375035	0.0554004	0.06063	0.0304849	0.0543654	0.0256636	0.073679	0.0616495	0.0470874	0.0623517	0.0760244	0.0642524	0.110035	0.0662757	0.0489077	0.0713269	0.0645694	0.0747692
		Sum		1.6909	2.21901	1.60014	2.03655	2.31315	1.97303	1.32225	1.96738	1.77602	1.29659	1.25205	1.13467	2.58447	1.88448	1.66518	2.21795	2.69663	2.39685	3.07451	1.8943	1.25555	2.32245	1.87994	2.09066
Phosphatidylinositol (PI) (nmol/mg protein)		MASS	Molecular Weight	73	84	143	156	54	110	142	14	71	176	229	112	52	174	197	85	13	26	78	155	363	10	75	76
16:0-16:1	PI(16:0/16:1)	807.503	808.503	0.0722751	0.0725299	0.075073	0.0658178	0.0542468	0.0703509	0.066144	0.0587018	0.0748488	0.0576052	0.0795917	0.0584567	0.0753372	0.0641313	0.0757412	0.0826824	0.0649148	0.0626443	0.0697046	0.0669373	0.0751077	0.0895784	0.0724551	0.0822776
16:0-16:0	PI(16:0/16:0)	809.519	810.519	0.103595	0.122557	0.106292	0.102289	0.0916054	0.119249	0.101721	0.0914816	0.0995466	0.0838395	0.0917128	0.0806176	0.131692	0.0935047	0.109438	0.119076	0.10719	0.0976405	0.128413	0.10054	0.0954708	0.124289	0.10088	0.103801
16:0-18:2	PI(16:0/18:2)	833.519	834.519	0.255348	0.270406	0.254192	0.253138	0.213716	0.282966	0.244198	0.229	0.274053	0.213786	0.256063	0.195721	0.24847	0.229698	0.253758	0.232802	0.25994	0.249112	0.285774	0.221053	0.234818	0.25005	0.256518	0.260248
16:0-18:1	PI(16:0/18:1)	835.534	836.534	8.83245	9.58913	9.93137	8.5501	7.30796	10.7869	9.22865	7.06818	10.3614	7.53083	9.89473	6.92551	8.99925	8.54375	9.9828	8.10954	9.3815	8.70169	9.75429	7.8473	9.17598	9.76571	9.74377	9.9775
16:1-20:4	PI(16:1/20:4)	855.503	856.503	0.0634986	0.0650368	0.0552603	0.0626472	0.0565094	0.0675822	0.0620491	0.0634445	0.0669484	0.0581777	0.0601239	0.0573372	0.0601505	0.0599743	0.0667399	0.062452	0.0655317	0.0643385	0.0563749	0.053926	0.0506901	0.0575331	0.0580507	0.0627316
16:0-20:4	PI(16:0/20:4)	857.519	858.519	1.72751	1.85309	1.67742	1.85614	1.80571	1.80841	1.68104	2.01979	1.88327	1.95599	1.73108	1.87168	1.62719	1.87506	1.83924	1.80711	1.91777	1.71029	1.8734	1.75082	1.71257	1.66951	1.79142	1.88514
18:0-18:2	PI(18:0/18:2)	861.55	862.55	0.0763014	0.0953416	0.0842285	0.0893494	0.0850481	0.0928946	0.0894064	0.0780837	0.0845268	0.067868	0.0706822	0.0651426	0.0963284	0.0896866	0.0903057	0.0856665	0.0924529	0.0844716	0.122609	0.0769458	0.0801713	0.0688181	0.0798281	0.0837744
18:0-18:1	PI(18:0/18:1)	863.566	864.566	0.176279	0.18628	0.147864	0.1935	0.180444	0.176659	0.192592	0.170139	0.196778	0.129714	0.184612	0.141335	0.203074	0.170239	0.172291	0.175512	0.197286	0.170639	0.230412	0.160169	0.185252	0.177242	0.152377	0.160056
18:2-20:4/16:0-22:6	PI(38:6)	881.519	882.519	0.276635	0.304498	0.270432	0.28032	0.307056	0.312796	0.27478	0.317232	0.317665	0.307183	0.251722	0.280002	0.286632	0.306587	0.291658	0.292466	0.338412	0.304179	0.307458	0.29161	0.28717	0.280099	0.281535	0.311985
18:1-20:4	PI(18:1/20:4)	883.534	884.534	1.63188	1.90429	1.59423	1.8047	1.72448	1.81031	1.69782	1.89858	1.73761	1.75421	1.53146	1.70875	1.54234	1.7334	1.73031	1.65867	1.83826	1.67947	1.75007	1.46624	1.51888	1.40363	1.56694	1.73756
18:0-20:4	PI(18:0/20:4)	885.55	886.55	7.99664	9.05031	8.33608	8.35595	8.32247	8.9227	8.17053	8.81794	8.77915	8.5356	8.48525	8.34574	8.09078	8.82391	8.70726	8.02722	8.65466	8.01026	8.92404	7.81878	7.88421	7.74057	8.18913	8.98788
18:1-22:6	PI(18:1/22:6)	907.534	908.534	0.0428917	0.0492404	0.0381505	0.0484214	0.0488378	0.0517178	0.0412871	0.0516793	0.0504137	0.0446564	0.0370945	0.0424513	0.0458956	0.0474591	0.046927	0.0492561	0.0492346	0.0518438	0.0527729	0.0459264	0.0422274	0.0413471	0.0460842	0.0547721
18:0-22:6	PI(18:0/22:6)	909.55	910.55	0.252842	0.283694	0.26665	0.267623	0.29703	0.301117	0.255582	0.28829	0.289032	0.271079	0.236944	0.23666	0.302154	0.281681	0.274306	0.316437	0.308904	0.284436	0.333853	0.285182	0.27136	0.269691	0.264964	0.306166
18:0-22:4	PI(18:0/22:4)	913.581	914.581	0.0343965	0.0402798	0.0312937	0.0346092	0.0359203	0.0352538	0.0370436	0.0317472	0.0352668	0.0294607	0.0317523	0.0275174	0.0412306	0.0358587	0.0343545	0.0322422	0.0392673	0.0378994	0.043679	0.0377597	0.0346574	0.0324821	0.0313035	0.0331667
		Sum		21.5425	23.8867	22.8685	21.9646	20.531	24.8389	22.1429	21.1843	24.2505	21.04	22.9428	20.0369	21.7505	22.3549	23.6751	21.0511	23.3153	21.5089	23.9329	20.2232	21.6486	21.9705	22.6353	24.0471
Sulfatide (ST) (nmol/mg protein)		MASS	Molecular Weight	73	84	143	156	54	110	142	14	71	176	229	112	52	174	197	85	13	26	78	155	363	10	75	76
N12:0	ST(d18:1/12:0)	722.451	723.451	0.181723	0.110767	0.122608	0.229168	0.192675	0.152268	0.139003	0.235857	0.127091	0.212098	0.0758715	0.200734	0.124909	0.190743	0.144421	0.240962	0.132776	0.349233	0.100465	0.191178	0.147553	0.078344	0.207251	0.157995
OH_N16:0	ST(d18:1/OH_16:0)	794.509	795.509	0.0340783	0.0295225	0.0355001	0.0319021	0.0407084	0.0341152	0.0335494	0.0428353	0.0295642	0.0378786	0.0241131	0.0333313	0.0434241	0.0392625	0.0406171	0.0419276	0.0343449	0.0501942	0.0263728	0.0350392	0.0229547	0.0150409	0.0319872	0.0292957
N18:2	ST(d18:1/18:2)	802.514	803.514	0.082282	0.0527099	0.0526269	0.100924	0.0845487	0.064146	0.0613588	0.132164	0.0579703	0.0964982	0.0364106	0.0923974	0.0467067	0.083688	0.0587023	0.0912031	0.059321	0.153025	0.043059	0.0795747	0.0584769	0.0292865	0.0807291	0.0692011
N18:0	ST(d18:1/18:0)	806.546	807.546	0.183911	0.197504	0.151739	0.182162	0.193052	0.175613	0.158315	0.20485	0.181745	0.155609	0.183238	0.145575	0.234385	0.184586	0.167263	0.194212	0.203138	0.203558	0.254713	0.227868	0.161006	0.229678	0.177685	0.179401
OH_N18:2	ST(d18:1/OH_18:2)	818.509	819.509	0.0256126	0.0332537	0.0292019	0.0219635	0.0272082	0.027866	0.028244	0.040027	0.00288981	0	0.00484043	0.00462021	0.0573706	0.0264222	0.0343507	0.0483835	0.0230438	0.0213129	0.0318246	0.0277796	0.00152754	0.0016889	0.000639166	0.001328
OH_N20:0	ST(d18:1/OH_20:0)	850.572	851.572	0.046264	0.0457019	0.041536	0.0543777	0.0615552	0.0380804	0.0422456	0.0579347	0.0484473	0.0348837	0.0562999	0.0336524	0.0633439	0.0582753	0.0379763	0.0570333	0.0695523	0.0370672	0.092192	0.0690735	0.0318512	0.0675178	0.0373499	0.0468606
N22:1	ST(d18:1/22:1)	860.593	861.593	0.278752	0.305517	0.242655	0.294039	0.28011	0.276985	0.262765	0.261353	0.20832	0.235386	0.196435	0.164618	0.328385	0.255477	0.235101	0.273464	0.358043	0.289381	0.354437	0.284844	0.166714	0.258468	0.209803	0.207799
N22:0	ST(d18:1/22:0)	862.608	863.608	0.349332	0.43555	0.33755	0.402861	0.359316	0.383122	0.344124	0.414771	0.355302	0.315975	0.364747	0.317935	0.453414	0.382947	0.376245	0.425946	0.435245	0.423516	0.526464	0.521586	0.337552	0.444846	0.383655	0.336508
OH_N22:1	ST(d18:1/OH_22:1)	876.588	877.588	0.109792	0.108062	0.106458	0.129891	0.137804	0.114198	0.108656	0.122001	0.093906	0.0899454	0.0915468	0.0673477	0.139006	0.123447	0.106959	0.12853	0.166501	0.117541	0.179271	0.116957	0.0674681	0.113974	0.0839821	0.10651
N23:0	ST(d18:1/23:0)	876.624	877.624	0.17958	0.225919	0.190889	0.191765	0.184128	0.204163	0.178741	0.207355	0.180221	0.132776	0.157396	0.164263	0.264795	0.179258	0.196366	0.235537	0.206775	0.230866	0.230269	0.233821	0.17064	0.226215	0.188106	0.156437
OH_N22:0	ST(d18:1/OH_22:0)	878.603	879.603	0.531632	0.596251	0.537543	0.606349	0.62688	0.57961	0.500421	0.606569	0.556841	0.448386	0.545199	0.39824	0.706806	0.58994	0.548803	0.696175	0.751224	0.597212	0.833516	0.701372	0.452525	0.705371	0.503338	0.559751
N24:2	ST(d18:1/24:2)	886.608	887.608	0.468948	0.528669	0.402629	0.507467	0.495153	0.492129	0.435315	0.496735	0.395702	0.364751	0.296435	0.304	0.632622	0.438063	0.445753	0.488729	0.521015	0.612682	0.529134	0.454045	0.302121	0.381846	0.390403	0.392055
N24:1	ST(d18:1/24:1)	888.624	889.624	4.60579	6.03234	4.57543	5.09082	5.0632	5.04849	4.44294	5.12756	4.40015	4.06473	3.62409	3.26895	6.35686	4.47743	4.56084	5.34946	5.61004	5.87473	6.27469	5.64571	3.73941	4.98421	4.45584	4.2303
OH_N24:2	ST(d18:1/OH_24:2)	902.603	903.603	0.0461388	0.0476144	0.0404116	0.0572831	0.0761162	0.0432838	0.0407892	0.0500908	0.0402654	0.0298686	0.027153	0.0230828	0.067297	0.0516898	0.0429023	0.0514468	0.0657814	0.0656215	0.0661217	0.0444178	0.0221608	0.0393658	0.0343803	0.0426573
N25:1	ST(d18:1/25:1)	902.64	903.64	0.100702	0.133903	0.115447	0.113326	0.126037	0.118733	0.101536	0.123011	0.090536	0.081768	0.0778347	0.0628868	0.168179	0.100117	0.104279	0.139713	0.135721	0.12923	0.145525	0.122837	0.070801	0.12326	0.0868019	0.090923
N25:0/ OH_N24:1	ST(d18:1/25:0) and/or (d18:1/OH_24:1)	904.619	905.619	0.627208	0.737574	0.663315	0.741331	0.881617	0.690402	0.597082	0.739073	0.657943	0.533676	0.536209	0.413074	0.897549	0.703583	0.643357	0.802849	0.91747	0.788978	1.00378	0.77986	0.477648	0.741066	0.569366	0.715063
OH_N24:0	ST(d18:1/OH_24:0)	906.635	907.635	0.398286	0.524038	0.428296	0.408135	0.461184	0.462031	0.382837	0.467551	0.508887	0.282864	0.405554	0.345313	0.558454	0.394291	0.449009	0.510246	0.503222	0.525547	0.518091	0.463416	0.462167	0.54441	0.416933	0.428529
N26:1	ST(d18:1/26:1)	916.655	917.655	0.0330044	0.0482683	0.0301431	0.0320315	0.0387532	0.0314446	0.0332376	0.0364933	0.0281849	0.0229942	0.0265812	0.0190568	0.0564839	0.030056	0.0315072	0.0380833	0.0385082	0.0453734	0.0467678	0.0401235	0.0267168	0.0346233	0.0279625	0.0228667
OH_N25:1	ST(d18:1/OH_25:1)	918.635	919.635	0.00634496	0.0108155	0.010088	0.00802932	0.0199683	0.00669616	0.00706889	0.0114565	0.00861866	0.00323144	0.00801954	0.00353168	0.0181417	0.0113005	0.00720399	0.0153287	0.0158018	0.00954681	0.0230864	0.00778338	0.00537228	0.0131957	0.00491553	0.0085205
		Sum		8.28938	10.204	8.11406	9.20382	9.35001	8.94338	7.89823	9.37769	7.97258	7.14332	6.73798	6.06261	11.2181	8.32058	8.23165	9.82923	10.2475	10.5246	11.2798	10.0473	6.72467	9.03241	7.89112	7.782
Phosphatidylserine (PS) (nmol/mg protein)		MASS	Molecular Weight	73	84	143	156	54	110	142	14	71	176	229	112	52	174	197	85	13	26	78	155	363	10	75	76
16:0-18:1	PS(16:0/18:1)	760.513	761.513	0.695802	0.855286	0.875612	0.706118	0.686071	0.728755	0.705635	0.723754	0.83592	0.62765	0.769424	0.807838	1.11427	0.704196	0.855012	0.928552	0.810057	0.779165	0.846031	0.800124	0.684288	1.1598	0.751044	0.765265
18:2-18:2	PS(18:2/18:2)	782.498	783.498	0.0845407	0.103123	0.107136	0.0779253	0.0687618	0.0845827	0.0818288	0.0902866	0.100432	0.0837756	0.106357	0.107333	0.157682	0.0848562	0.114554	0.135984	0.0882282	0.0828351	0.0986417	0.0959408	0.0846953	0.171209	0.093179	0.0993772
18:0-18:2	PS(18:0/18:2)	786.529	787.529	2.50158	3.25672	2.69048	2.76879	2.63933	2.7686	2.54634	2.60109	2.81693	2.50984	2.26124	2.41285	3.24822	2.5062	2.83129	2.8795	3.18456	2.87708	3.1689	2.73443	2.12398	2.91283	2.51539	2.77296
18:0-18:1	PS(18:0/18:1)	788.545	789.545	7.47969	9.82008	8.48082	8.312	8.29807	7.69674	7.56382	7.17631	8.64265	6.46014	7.19229	5.39	10.169	7.80525	8.01645	8.55196	10.4366	9.30135	10.949	8.86812	6.52213	11.0054	7.379	8.05329
18:2-20:4	PS(18:2/20:4)	806.498	807.498	0.26328	0.294192	0.281939	0.271925	0.2389	0.254062	0.247862	0.305928	0.291905	0.259977	0.321455	0.288645	0.317139	0.270575	0.312569	0.36799	0.27523	0.265485	0.27823	0.277595	0.271661	0.3364	0.261597	0.33145
18:1-20:4	PS(18:1/20:4)	808.513	809.513	0.283754	0.377211	0.293665	0.309028	0.286799	0.330026	0.285245	0.323503	0.27947	0.285657	0.250775	0.292976	0.427982	0.286286	0.324157	0.372327	0.344771	0.315864	0.359855	0.31417	0.224693	0.360924	0.272603	0.287041
18:0-20:4	PS(18:0/20:4)	810.529	811.529	2.74803	3.80121	3.00042	2.96288	2.64225	3.41636	2.70295	3.10637	3.0498	2.49546	2.76065	2.53599	4.09297	2.71253	3.05486	3.40275	3.2665	3.1593	3.77199	2.97531	2.44099	3.34437	2.88439	2.8217
18:0-20:2	PS(18:0/20:2)	814.56	815.56	0.198694	0.299422	0.215971	0.225874	0.205611	0.219823	0.194663	0.198495	0.230033	0.157284	0.183611	0.129127	0.266997	0.195001	0.211064	0.216169	0.319727	0.216689	0.301412	0.239322	0.16563	0.240513	0.194694	0.246994
18:0-20:1	PS(18:0/20:1)	816.576	817.576	0.377008	0.621301	0.476755	0.500469	0.464838	0.557633	0.431306	0.453131	0.560974	0.334132	0.539707	0.282479	0.607196	0.476497	0.460886	0.534379	0.635545	0.484872	0.794372	0.586965	0.412585	0.673069	0.518173	0.61139
18:1-22:6	PS(18:1/22:6)	832.513	833.513	0.930939	1.11294	0.948065	1.10338	0.963515	1.01306	0.903256	1.19419	1.06455	0.965974	1.00829	0.961113	1.01551	0.937961	0.989781	0.990667	1.09961	1.05266	1.10134	0.921764	0.816461	0.904559	0.931333	1.00855
18:0-22:6	PS(18:0/22:6)	834.529	835.529	33.328	40.3628	37.551	37.0222	34.2713	39.2769	34.8452	37.3262	40.2795	33.6984	39.9753	34.3217	38.0477	36.0712	39.8161	34.8963	40.9253	37.7178	39.384	33.8614	32.8245	35.3064	35.0188	40.2465
20:0-20:4/18:0-22:4	PS(40:4)	838.56	839.56	2.24565	3.17491	2.59181	2.39956	2.35247	2.82482	2.53451	2.3297	2.52155	2.08139	2.42043	2.04998	2.98277	2.24812	2.45469	2.28254	2.95977	2.60775	2.76956	2.32186	2.01207	2.32179	2.25463	2.32318
20:0-20:2/18:0-22:2	PS(40:2)	842.592	843.592	0.201551	0.320655	0.193513	0.236356	0.196773	0.233484	0.168883	0.203718	0.217007	0.131763	0.183244	0.113528	0.301363	0.176292	0.223292	0.21497	0.295151	0.211759	0.289187	0.239901	0.144002	0.231425	0.167117	0.223054
20:0-20:1/18:0-22:1	PS(40:1)	844.607	845.607	0.0935329	0.135216	0.0932083	0.124868	0.08303	0.102952	0.0755138	0.0945186	0.143933	0.0661607	0.127433	0.0735236	0.192718	0.095802	0.136171	0.15336	0.123932	0.113337	0.143241	0.178418	0.110756	0.216553	0.106235	0.140549
20:0-22:2	PS(20:0/22:2)	870.623	871.623	0.0908526	0.169958	0.0852845	0.0986282	0.0842717	0.104979	0.0675859	0.0845165	0.122097	0.0561477	0.0826548	0.0561908	0.202443	0.0773971	0.118508	0.134816	0.120843	0.104186	0.125882	0.119573	0.0759117	0.140922	0.0844042	0.102935
22:6-22:6	PS(22:6/22:6)	878.498	879.498	0.549553	0.639752	0.517652	0.598393	0.625741	0.578216	0.52161	0.695542	0.61276	0.659409	0.533252	0.659372	0.638163	0.617046	0.588061	0.63661	0.652455	0.682999	0.617019	0.588389	0.51157	0.600467	0.532254	0.588467
22:6-22:4	PS(22:6/22:4)	882.529	883.529	0.626573	0.836682	0.667812	0.703884	0.565853	0.72771	0.706717	0.743566	0.665184	0.646575	0.64627	0.667515	0.612574	0.650599	0.71841	0.589384	0.742403	0.739642	0.652691	0.549176	0.549174	0.538208	0.576437	0.690702
		Sum		52.699	66.1815	59.0711	58.4223	54.6736	60.9187	54.583	57.6508	62.4347	51.5197	59.3623	51.1502	64.3947	55.9159	61.2258	57.2882	66.2807	60.7128	65.6513	55.6725	49.9751	60.4648	54.5413	61.3134
GM1 (nmol/mg protein)		MASS	Molecular Weight	73	84	143	156	54	110	142	14	71	176	229	112	52	174	197	85	13	26	78	155	363	10	75	76
d18:1-16:0/d20:1-14:0	GM1(d18:1/16:0) or (d20:1/14:0)	1516.84	1517.84	0.167841	0.220142	0.296876	0.282625	0.215335	0.263042	0.15231	0.247932	0.171704	0.169838	0.126623	0.253271	0.231835	0.155849	0.214907	0.216917	0.227117	0.174465	0.211722	0.249418	0.194514	0.0922378	0.235815	0.187102
d18:1-18:1/d20:1-16:1	GM1(d18:1/18:1) or (d20:1/16:1)	1542.85	1543.85	0.646608	0.566985	0.762608	1.09361	0.721061	0.809076	0.690909	0.718998	0.701997	0.501013	0.450652	0.541769	0.594465	0.607562	0.701319	0.618661	0.764098	0.660506	0.701461	0.552993	0.587591	0.450516	0.715587	0.780721
d18:1-18:0/d20:1-16:0	GM1(d18:1/18:0) or (d20:1/16:0)	1544.83	1545.83	7.03766	8.24843	7.42433	8.22546	7.78715	7.6598	6.63724	7.45403	8.30372	6.85183	6.38119	7.09025	6.46189	7.63152	8.4753	5.10723	7.70564	8.17938	8.34165	6.27768	7.15256	5.60733	8.66806	7.84476
d18:1-20:0/d20:1-18:0	GM1(d18:1/20:0) or (d20:1/18:0)	1572.86	1573.86	0.779914	0.781297	0.713527	0.767761	0.838882	0.722927	0.69624	0.652638	0.931834	0.760004	0.757055	0.59588	0.69011	0.88919	0.889678	0.398905	0.749099	0.908056	0.947395	0.585268	0.801779	0.773251	0.973612	1.05365
		Sum		8.63202	9.81685	9.19734	10.3695	9.56243	9.45485	8.1767	9.0736	10.1093	8.28269	7.71552	8.48117	7.9783	9.28412	10.2812	6.34171	9.44595	9.92241	10.2022	7.66536	8.73645	6.92334	10.5931	9.86623

## Sheet: Raw data 2
		WT_1	WT_2	WT_3	WT_4	Grn+/-_1	Grn+/-_2	Grn+/-_3	Grn+/-_4	Grn-/-_1	Grn-/-_2	Grn-/-_3	Grn-/-_4	PS19_1	PS19_2	PS19_3	PS19_4	PS19 Grn+/-_1	PS19 Grn+/-_2	PS19 Grn+/-_3	PS19 Grn+/-_4	PS19 Grn-/-_1	PS19 Grn-/-_2	PS19 Grn-/-_3	PS19 Grn-/-_4
1	SM(d18:1/16:0)	0.206255	0.277236	0.148734	0.176969	0.2257	0.170746	0.157379	0.201476	0.192324	0.168187	0.136921	0.186875	0.250349	0.188784	0.17756	0.256782	0.183259	0.209048	0.188003	0.242273	0.174463	0.147162	0.253542	0.182269
2	SM(d18:1/17:0)	0.0767059	0.0691841	0.0331736	0.0493196	0.0390201	0.0623617	0.0523435	0.0540651	0.043162	0.0432998	0.0445014	0.0466024	0.0681085	0.0575699	0.0279475	0.0670604	0.0742927	0.0469152	0.0659047	0.066765	0.0583817	0	0.042643	0.0769314
3	SM(d18:1/18:1)	0.417836	0.58901	0.403942	0.442081	0.562651	0.491001	0.416751	0.521835	0.491851	0.298281	0.372204	0.438785	0.399538	0.428122	0.294795	0.469792	0.651355	0.53462	0.553496	0.400805	0.403792	0.452786	0.503223	0.532817
4	SM(d18:1/18:0)	3.0703	3.95847	2.767	2.55303	2.89907	3.16338	2.62995	2.98763	2.74967	2.60166	2.68171	3.3994	2.92345	2.8131	2.29683	3.44317	3.7818	2.98877	3.35875	3.1642	2.32346	3.3775	3.75001	3.37008
5	SM(d18:1/20:1)	0.023583	0.0282793	0.0307778	0.0336219	0.0324538	0.0333903	0.0129439	0.0325715	0.00391901	0.0167046	0.0062653	0.0369675	0.0213816	0.0338668	0.00904853	0.0266751	0.0284007	0.00425979	0.0252935	0.0122441	0.0101098	0.00835624	0.0151028	0.0195184
6	SM(d18:1/20:0)	0.0873669	0.088292	0.0268689	0.0639731	0.101577	0.133889	0.118582	0.0766616	0.135775	0.0833474	0.165103	0.127031	0.0866413	0.112458	0.146442	0.143351	0.129073	0.147581	0.193604	0.122944	0.114537	0.0163324	0.16319	0.125291
7	SM(d18:1/22:1)	0.0624615	0.0341164	0.0732535	0.0580751	0.0103975	0.0255873	0.167032	0.105745	0.0319824	0.0731607	0.0457554	0.0606731	0.0567348	0.039693	0.113858	0.0706471	0.179549	0.0347634	0.128315	0.0417934	0.0400687	0.160303	0.0635334	0.128424
8	SM(d18:1/22:0)	0.0275542	0.0372268	0.0141952	0.0346123	0.07431	0.0325171	0.0363938	0.0512643	0.0867681	0.0256628	0.0287875	0.0459793	0.0450712	0.0106762	0.0339743	0.0533951	0.0365806	0.0943132	0.0516898	0.0860311	0.0426761	0.0451293	0.0395581	0.0476628
9	SM(d18:1/23:1)	0.0133861	0.0161052	0.00489763	0.00620848	0.0251755	0.0117821	0.0116072	0.00430736	0.0118222	0.00407963	0	0.000989843	0.00804262	0.0260972	0	0.0157649	0.00402441	0.0128502	0.0199434	0.0200412	0	0.0425991	0.0120838	0.0171901
10	SM(d18:1/23:0)	0.0326107	0.0214896	0	0.019244	0.0139579	0.0303088	0.0302298	0.00993389	0.0254758	0.00736031	0.00698299	0.0276554	0.0185664	0.0405484	0.00622695	0.0205108	0.034817	0.0276911	0.0434717	0.00398372	0.00482353	0.0277517	0.0188023	0.0251203
11	SM(d18:1/24:2)	0.0351506	0.0250921	0.0260227	0.0309187	0.0376613	0.0232043	0.0396928	0.0340366	0.0184653	0.0118495	0.0329016	0.0282591	0.0573417	0.0470879	0.0295197	0.0343854	0.0202193	0.020071	0.0371833	0.0281824	0.0275479	0	0.0506767	0.0266385
12	SM(d18:1/24:1)	0.420517	0.500597	0.286541	0.254661	0.417566	0.355223	0.382091	0.376246	0.383945	0.292629	0.197183	0.275421	0.445643	0.309075	0.206937	0.375179	0.464542	0.417331	0.536541	0.387105	0.269391	0.341527	0.417181	0.414159
13	SM(d18:1/24:0)	0.0503378	0.0687642	0.00913624	0.0241355	0.00724398	0.0718387	0.0377156	0.0454717	0.0155635	0.0369166	0.0284772	0.0512702	0.0546825	0.0250008	0.0346183	0.0697683	0.0712772	0.0169168	0.0496446	0.0355174	0.020738	0.119742	0.040865	0.0419388
14	PC(14:1/16:0)	0.0968008	0.191554	0.139141	0.155967	0.119322	0.112971	0.102953	0.189449	0.0917748	0.0852624	0.116337	0.0971372	0.103019	0.120886	0.176612	0.108764	0.125724	0.0986046	0.158991	0.139162	0.0972315	0.249835	0.105988	0.184046
15	PC(O16:0/16:0)	0.150755	0.240255	0.163769	0.199976	0.206154	0.197821	0.207108	0.169383	0.199948	0.201519	0.161291	0.206862	0.195394	0.215816	0.195876	0.221484	0.214098	0.192147	0.225751	0.135802	0.237927	0.289417	0.185186	0.21377
16	PC(32:1)	0.982719	1.1781	0.896125	1.19529	1.0824	1.10338	0.949612	1.26262	0.948474	1.00776	1.0133	0.957238	0.962548	0.946462	1.00521	0.974698	1.07654	1.00274	1.02836	0.909058	0.774809	1.16308	0.955534	1.12758
17	PC(16:0/16:0)	9.91965	11.2627	8.11066	10.4354	10.2483	10.6984	9.31322	11.1211	10.4193	10.1314	9.61288	10.2715	8.9091	10.0387	10.2133	9.99443	10.4714	10.0887	10.2243	8.75085	11.0834	14.6317	10.4182	11.9101
18	PC(P16:0/18:0), (P18:0/16:0), (O18:1/16:0), and/or (O16:0/18:1)	0.597826	0.672083	0.483071	0.598843	0.666216	0.487952	0.461046	0.650314	0.519404	0.525043	0.479916	0.539572	0.573347	0.624615	0.537389	0.616428	0.587299	0.645251	0.659826	0.508076	0.582496	0.674524	0.592069	0.599477
19	PC(16:0/18:2)	0.834496	0.950229	0.793208	0.805268	1.03106	0.910308	0.854361	0.857004	0.481939	0.863467	0.903453	0.751239	1.08355	1.07469	1.01335	0.95955	0.817201	0.886237	1.20197	0.807773	0.5078	0.917687	0.768813	0.93717
20	PC(16:0/18:1)	23.4971	26.3258	19.6649	24.1467	25.1209	24.2817	21.6693	25.0523	18.6883	24.8224	21.995	23.3522	24.0932	23.3376	23.0155	24.0598	22.785	22.0074	24.7857	21.797	20.0337	25.7556	22.674	25.4544
21	PC(16:0/18:0)	2.17228	2.38778	1.72807	2.27021	2.3158	2.31429	1.99264	2.23138	2.38152	2.20856	1.99411	2.19802	2.01034	2.21178	2.29274	2.18219	2.22177	2.34283	2.22442	1.9851	2.67203	3.15565	2.17352	2.62992
22	PC(O18:0/18:1) and/or (P18:0/18:0)	0.159511	0.166066	0.103401	0.124799	0.180441	0.142313	0.134825	0.165149	0.12154	0.13758	0.117584	0.131669	0.163119	0.155029	0.174693	0.17546	0.117882	0.169712	0.218845	0.196719	0.127826	0.213208	0.17527	0.179902
23	PC(36:4)	5.8339	6.52139	5.10688	6.26801	5.95723	6.16949	5.4126	7.09904	5.52205	6.4112	6.5022	6.04312	5.91833	5.89822	6.02741	6.20472	5.36323	5.4052	6.12719	5.27308	5.44537	5.88746	5.72586	6.67128
24	PC(36:3)	0.412134	0.465429	0.363738	0.433177	0.475829	0.449764	0.436086	0.44996	0.396992	0.43321	0.413808	0.378637	0.513283	0.448012	0.496188	0.469439	0.352409	0.44989	0.518867	0.402515	0.399756	0.424691	0.359827	0.426975
25	PC(36:2)	1.99257	2.3617	1.81714	2.24261	2.33841	2.09257	2.02642	2.30723	2.19129	2.19008	1.80329	1.95724	2.26739	2.16099	2.20158	2.1948	2.22557	2.23214	2.35581	1.98552	2.32388	2.06628	1.90546	2.16673
26	PC(18:0/18:1)	5.93561	6.5889	4.61376	6.18002	6.65785	5.86297	5.47183	6.18929	6.74065	6.08651	5.22441	5.73252	6.3344	6.21393	5.96096	6.11567	6.5583	6.54404	6.54445	6.15104	7.43081	8.03729	5.88163	6.71893
27	PC(38:6)	4.99276	5.68013	4.68371	5.68727	5.77126	5.63913	5.04724	6.08668	5.40622	5.8925	5.31215	5.17144	5.73445	5.68912	5.61954	5.81984	5.10015	5.32259	5.89999	5.47548	5.74393	5.56803	5.20732	6.08984
28	PC(38:5)	1.99223	2.2139	1.76161	2.23573	2.06973	2.02851	1.98485	2.31408	1.87618	1.97889	1.94516	1.9612	1.87728	1.97991	1.96673	2.08019	1.79389	1.88581	2.07231	1.81769	1.85177	1.61167	1.83506	2.06348
29	PC(38:4)	4.67972	5.2329	4.15526	5.05706	4.9434	4.95837	4.56998	5.58037	4.9288	5.46649	5.13849	4.89867	4.93521	5.02773	4.99671	5.15969	4.43583	4.54416	5.21301	4.69085	5.19336	4.64262	4.96464	5.69911
30	PC(18:0/20:3)	0.101807	0.1395	0.109623	0.120047	0.10799	0.137647	0.106409	0.145723	0.142971	0.123158	0.112667	0.103255	0.120145	0.132641	0.128288	0.121065	0.116975	0.145394	0.148252	0.111604	0.141948	0.0981343	0.118544	0.138023
31	PC(18:0/20:2) and/or (P18:2/22:6)	0.160786	0.227718	0.143386	0.196521	0.191361	0.190512	0.179032	0.219533	0.20331	0.151444	0.13345	0.151611	0.202372	0.182965	0.176403	0.181983	0.211394	0.190876	0.222851	0.185599	0.222749	0.181336	0.186163	0.187858
32	PC(18:0/20:1) and/or (P18:1/22:6)	0.122042	0.159452	0.0994959	0.155969	0.164676	0.151601	0.115556	0.183627	0.170256	0.11599	0.109258	0.113878	0.135855	0.15895	0.12217	0.158236	0.159953	0.151088	0.197634	0.161917	0.194261	0.211677	0.165668	0.184557
33	PC(40:7)	1.11663	1.20416	0.974374	1.2222	1.2471	1.19391	1.10683	1.32778	1.12946	1.24238	1.07941	1.09978	1.17194	1.17912	1.19132	1.20599	1.13864	1.14559	1.17556	1.12855	1.20069	0.940442	1.01591	1.23856
34	PC(18:0/22:6)	2.4339	2.53744	2.10478	2.54531	2.72017	2.60549	2.37481	2.73249	2.59733	2.742	2.41227	2.44906	2.87249	2.73798	2.67319	2.80387	2.50595	2.59182	2.62994	2.60901	2.99086	2.39901	2.47732	2.87998
35	PC(18:0/22:5)	0.171563	0.196562	0.176775	0.201982	0.192401	0.204905	0.165081	0.210336	0.170023	0.190494	0.170635	0.20222	0.196072	0.173247	0.204814	0.187406	0.181058	0.147463	0.169477	0.162936	0.211728	0.163649	0.193542	0.181465
36	PC(40:4)	0.134959	0.153012	0.126411	0.160961	0.142439	0.165887	0.165339	0.187982	0.147994	0.180426	0.156284	0.169864	0.156426	0.156963	0.162587	0.156134	0.156216	0.1574	0.176958	0.169653	0.195169	0.133236	0.157255	0.175157
37	LPC (16:0)	0.923215	0.987917	0.999241	1.04772	1.04809	0.975031	0.974273	0.933613	1.04077	1.04929	1.02194	1.00049	1.04714	1.03257	1.10736	1.05685	0.963071	0.860803	1.00831	1.04259	1.09329	1.11192	0.959666	0.97543
38	LPC (18:1)	0.352226	0.442968	0.445483	0.48098	0.466082	0.442871	0.446667	0.411252	0.417418	0.458334	0.420058	0.406814	0.439844	0.444693	0.457398	0.413109	0.426028	0.410696	0.425686	0.47103	0.473393	0.425919	0.391786	0.401364
39	LPC (18:0)	0.349005	0.371917	0.336783	0.375304	0.387987	0.354137	0.369947	0.377115	0.369582	0.389437	0.379598	0.340098	0.438014	0.387177	0.419853	0.440636	0.379554	0.37805	0.431058	0.405143	0.392888	0.37875	0.417853	0.389745
40	LPC (P20:5)	0.0250785	0.021613	0.0184204	0.010309	0.0265527	0.0167373	0.0219234	0.0198834	0.0211986	0.0157415	0.0230994	0.0182707	0.0227511	0.016208	0.0201922	0.0203314	0.0226272	0.018427	0.0154368	0.0177035	0.0212445	0.0202926	0.0212031	0.0227623
41	LPC (20:4)	0.0630305	0.0828498	0.104004	0.103821	0.0946791	0.0955124	0.0848928	0.0781673	0.0849168	0.101854	0.0902525	0.0730937	0.0763391	0.0933432	0.0898395	0.0732582	0.0597146	0.0802422	0.0718062	0.0829934	0.101869	0.0691833	0.0745249	0.0679106
42	LPC (20:1)	0.0129436	0.0272032	0.0178942	0.0193866	0.0187983	0.0189867	0.0156374	0.0184151	0.0149166	0.0186244	0.0152809	0.0157003	0.0178473	0.019129	0.00920484	0.0143164	0.0208902	0.0171278	0.0187068	0.018067	0.0193398	0.0136677	0.0272805	0.0147808
43	LPC (22:6)	0.0575675	0.0690727	0.0880516	0.0961616	0.0956505	0.0931493	0.0862318	0.0667157	0.0858796	0.0918791	0.0847572	0.0756567	0.089308	0.0926857	0.102587	0.0723816	0.0823108	0.0887514	0.0820543	0.0891337	0.106169	0.0693223	0.0824964	0.0735049
44	PE(P18:1/16:0) and/or (P16:0/18:1)	3.01616	3.95431	3.0983	3.81844	3.62176	3.63073	3.01593	3.56353	2.72608	2.98197	2.74314	2.7467	3.55311	3.56875	3.2428	4.13311	4.11025	3.61848	4.26836	3.58892	3.03815	3.40096	3.48464	3.32141
45	PE(P18:0/16:0) and/or (P16:0/18:0)	0.607345	0.618912	0.874471	0.54854	0.502129	0.612154	0.521885	0.429859	0.743587	0.589596	0.427066	0.554277	0.480425	0.609499	0.520864	0.58149	0.584875	0.538438	0.415676	0.49241	0.450693	0.439466	0.503986	0.492198
46	PE(34:2)	0.102785	0.0320319	0.177891	0.129389	0.112061	0.122315	0.0525435	0.128173	0.145547	0.136091	0.0907788	0.0274881	0.215529	0.102973	0.173057	0.197087	0.0525178	0.17751	0.216812	0.139942	0.0407348	0.125963	0.0393013	0.16802
47	PE(16:0/18:1)	1.97044	2.14296	1.94539	2.06346	1.94673	1.87736	1.72495	1.95484	2.16168	1.95978	1.65206	1.92527	2.06172	1.76838	1.91725	1.93896	2.06671	2.16798	1.87843	1.85938	1.71183	2.02046	1.70517	2.06316
48	PE(P16:0/20:4)	2.61124	3.03108	2.70454	3.17074	3.049	3.28876	2.80175	3.08078	2.62646	3.11374	3.15336	3.23155	2.22634	3.02411	3.07977	2.86961	2.71601	2.87252	2.52565	2.62274	2.56946	2.20797	2.58709	2.66564
49	PE(P16:0/20:3) and/or (P18:1/18:2)	0.384152	0.651981	0.508921	0.588204	0.532054	0.563752	0.496571	0.541253	0.673598	0.651249	0.468276	0.606474	0.446075	0.668214	0.610573	0.599655	0.547095	0.630115	0.480992	0.454326	0.445217	0.441956	0.476435	0.412558
50	PE(P18:1/18:1), (P18:0/18:2), and/or (P16:0/20:2)	7.25956	8.15916	6.15955	9.15948	8.89934	7.28084	6.82577	8.17872	6.56826	6.45632	5.61096	5.69168	7.93973	8.15599	7.46764	8.87609	9.58751	9.35146	9.67703	8.45592	6.08174	8.75447	7.68865	7.62829
51	PE(P18:0/18:1) and/or (P16:0/20:1)	4.11826	5.02831	3.97766	5.40076	5.32016	4.74965	3.98942	4.98908	4.02101	3.93936	4.04118	3.71629	4.84053	5.09257	4.37922	5.57848	5.38412	5.74626	6.2116	5.72994	4.10668	5.16735	5.06861	5.12005
52	PE(O18:0/18:1)	0.0791976	0.178925	0.131563	0.133819	0.14805	0.0585662	0.0615708	0.10075	0.0825001	0.0432324	0.100046	0	0.112591	0.118121	0.22446	0.197824	0.127235	0.176484	0.212842	0.178528	0.0489695	0.10707	0.10613	0.13607
53	PE(36:4)	1.82516	1.89943	1.76967	1.99134	1.76251	1.98378	1.65911	2.07937	1.90414	1.83522	1.96937	2.17748	1.89897	1.78128	2.08301	2.17057	1.68114	1.88072	2.01237	1.82886	1.59709	1.82249	1.75365	1.84159
54	PE(36:3)	0.127938	0.0512349	0.271517	0.0936123	0.109039	0.117992	0.097017	0.055196	0.0843475	0.135356	0.118038	0.0726133	0.19127	0.18988	0.254853	0.206401	0.0477704	0.169637	0.266014	0.176668	0.0490727	0.143705	0.0717581	0.158676
55	PE(36:2)	2.29804	2.67619	2.19881	2.69732	2.52223	2.44877	2.22709	2.27693	2.41969	2.38714	1.88331	2.09166	2.5962	2.27676	2.49418	2.36759	2.59388	2.62989	2.86443	2.51991	1.98801	2.13035	2.18225	2.57381
56	PE(36:1)	2.91384	2.92541	2.50069	3.24341	3.18711	2.75938	2.56238	2.77501	2.49668	2.70165	2.28972	2.34331	2.97608	3.0551	2.96991	2.69726	3.35024	3.49053	3.3348	2.92801	2.76397	2.77734	2.6264	3.14571
57	PE(P16:0/22:6), (18:0/18:0), and/or (P18:2/20:4)	7.98456	8.95824	7.71551	10.2984	10.4281	9.77933	8.86731	9.75118	8.43613	9.55919	9.22657	10.4362	7.41809	9.81347	9.37209	9.53094	9.4375	9.40987	9.06834	9.16479	9.30835	8.40725	9.0742	9.10914
58	PE(P18:1/20:4) and/or (P16:0/22:5)	5.44196	6.1213	4.56955	6.63982	6.68333	6.17982	5.80149	6.10696	5.02259	5.63836	4.98813	6.01806	5.38023	6.46422	6.06695	6.62918	6.91303	6.82036	6.53075	5.69534	5.35103	6.14018	5.86629	4.93839
59	PE(P18:0/20:4), (P16:0/22:4), and/or (P18:1/20:3)	8.32533	8.76789	6.98471	9.54079	9.74878	9.85638	9.03945	8.90491	7.09342	8.85872	8.92344	9.3813	7.91537	9.68517	9.50107	9.37381	9.57475	10.3048	8.7098	9.02214	8.24842	8.31866	8.85965	7.95736
60	PE(P18:0/20:3)	1.10778	1.15796	0.846439	1.21683	1.16804	1.18977	1.11559	1.1622	0.969028	1.09186	1.00069	1.11446	1.01099	1.19631	1.1847	1.07446	1.22622	1.28284	1.20074	1.15448	0.754255	0.992128	1.16694	0.95545
61	PE(P20:1/18:1) and/or (P18:1/20:1)	2.77068	3.64321	2.40486	3.74707	3.51382	3.3261	2.73521	3.61801	2.95244	2.68724	2.61636	2.14202	3.03342	3.37721	2.99157	3.61018	3.59714	3.75079	4.53187	3.7106	2.49821	3.20277	3.62876	3.52998
62	PE(P18:1/20:0)	1.25438	1.60083	1.14291	1.61841	1.4538	1.41736	1.16074	1.48054	1.21121	1.21557	1.3066	0.951906	1.37644	1.50441	1.26073	1.58477	1.5299	1.70131	1.99033	1.86242	1.12543	1.51439	1.6993	1.57728
63	PE(16:0/22:6)	6.11477	6.48481	5.968	7.60542	7.10387	7.25121	6.23063	7.68165	7.26012	7.00612	7.08161	7.21078	6.22636	6.87507	7.2155	6.72175	6.77842	7.05562	7.05106	6.9369	6.70581	6.29896	6.7988	7.72921
64	PE(38:5)	2.68532	2.82525	2.34821	3.04705	3.04439	2.97373	2.67478	3.00768	2.62778	2.75242	2.54292	2.9501	2.88624	2.84868	2.84285	3.16866	2.69889	2.95448	3.14761	2.88778	2.46886	2.82807	2.54564	2.68062
65	PE(38:4)	15.3449	15.7785	13.7959	17.473	17.2937	17.3641	15.9518	16.5896	15.0749	16.2341	17.1616	15.8264	14.5055	16.0965	16.1231	15.1352	15.4971	17.1276	16.2339	15.3959	14.0321	13.6922	15.8369	16.765
66	PE(38:3)	0.354748	0.274597	0.460375	0.467083	0.32561	0.407536	0.439511	0.397049	0.479271	0.409843	0.328799	0.409444	0.336205	0.383372	0.630516	0.364743	0.343515	0.376613	0.437577	0.340542	0.30317	0.26867	0.33376	0.528329
67	PE(P18:2/22:6) and/or (18:1/20:1)	0.0730317	0.128969	0.197499	0.150963	0.0677348	0.129671	0.0485415	0.0588738	0.155987	0.106438	0.0445764	0.0472302	0.105106	0.122811	0.225633	0.0861341	0.09254	0.162948	0.230561	0.118908	0.0895727	0.0405288	0.0575323	0.20463
68	PE(P18:1/22:6) and/or (18:0/20:1)	3.63737	4.23178	3.44344	4.6391	4.8184	4.48171	4.23461	4.29678	3.73911	4.45213	3.81606	4.46729	3.49665	4.5444	4.75424	4.43873	4.66828	4.60673	4.75	3.98457	4.29457	4.58737	4.28051	4.1629
69	PE(P18:0/22:6), (P18:1/22:5), and/or (18:0/20:0)	12.5187	13.5469	11.2622	14.9038	16.1964	15.9162	14.3421	13.5718	11.8459	14.9324	14.004	15.1808	12.7873	14.8513	15.7693	15.6015	14.7358	16.3907	13.7302	15.0699	14.3727	14.3811	14.5911	13.4589
70	PE(P18:0/22:5) and/or (P18:1/22:4)	3.76481	4.30797	3.20282	4.32142	4.6038	4.22669	4.3691	3.94897	2.9197	4.07382	3.18111	4.23118	3.60486	4.20682	3.93717	4.03276	4.76554	4.9696	4.15049	4.1887	3.77756	4.08841	3.96684	3.41013
71	PE(P18:0/22:4), (P20:0/20:4), and/or (P18:1/22:3)	3.35149	3.69256	2.79157	3.60781	3.69144	3.55862	3.45665	3.26956	2.63534	3.45297	3.14845	3.64784	3.0145	3.52261	3.50465	3.23097	3.64825	4.12621	3.42715	3.50771	3.15858	3.08792	3.28629	3.00742
72	PE(O20:0/20:4) and/or (P18:0/22:3)	0.177172	0.129021	0.279257	0.183664	0.187161	0.28141	0.203982	0.224447	0.371452	0.311034	0.226107	0.284738	0.142899	0.195293	0.268273	0.168658	0.19931	0.366787	0.209151	0.244242	0.0605109	0.162119	0.243511	0.241991
73	PE(P18:0/22:2)	0.0208959	0.0179702	0.146	0.060915	0	0.0377588	0	0.0219007	0.052392	0.0116395	0	0	0.00334775	0.0201386	0.0682415	0.0966347	0.00787144	0.102557	0.0619962	0.00714296	0	0	0	0.0198785
74	PE(18:1/22:6)	1.7716	1.64049	1.66461	1.93685	1.89191	1.79886	1.69001	2.00785	1.90619	1.79061	1.65211	1.66734	1.52653	1.75227	1.84462	1.70633	1.70493	1.77538	2.00106	1.68367	1.5483	1.41073	1.58318	1.9456
75	PE(40:6)	19.7046	20.8939	18.7075	24.6828	24.8193	24.3994	21.9264	23.9859	20.2672	22.9119	22.4582	21.3742	21.1517	22.9436	23.3615	22.0176	21.9196	24.2162	22.4916	23.271	21.449	19.9401	22.275	24.9468
76	PE(40:5)	0.760001	0.774823	0.968147	0.946151	0.812329	1.15083	0.838837	0.938936	0.691941	0.949107	0.809186	0.92025	0.733078	1.05046	1.13054	0.708826	0.879632	0.876414	0.945916	0.820748	0.804387	0.622489	0.742652	0.891402
77	PE(40:4)	1.78692	1.87758	1.6749	2.03444	1.88351	1.98528	1.88327	2.01256	1.56977	2.01858	1.88894	1.8473	1.67952	1.82424	2.0564	1.59437	1.87119	2.13227	1.90185	1.79733	1.61901	1.40748	1.81189	2.02598
78	PE(22:6/22:6)	0.462853	0	0.593599	0	0	0.159091	0.13666	0.0735919	0.778596	0.0776771	0	0	0.135278	0.015729	0.260652	0.0611912	0.125057	0	0.398703	0.0652507	0.191073	0	0	0.402289
79	LPE(P16:0)	0.0789851	0.117421	0.117653	0.137168	0.0909244	0.117541	0.120822	0.0749526	0.082027	0.114007	0.126549	0.0996699	0.0873841	0.146745	0.107998	0.0833057	0.0604953	0.0710884	0.0972385	0.114977	0.119874	0.0587513	0.0798218	0.0955794
80	LPE(16:0)	0.129998	0.139194	0.143193	0.17824	0.120164	0.147799	0.145542	0.125504	0.123053	0.18228	0.162448	0.131304	0.122564	0.162889	0.211051	0.112538	0.0875694	0.112676	0.136515	0.160364	0.179471	0.106972	0.143082	0.151455
81	LPE(P18:1)	0.143694	0.213312	0.16511	0.218571	0.176777	0.164482	0.171984	0.135911	0.148309	0.177721	0.147919	0.134638	0.187609	0.200896	0.172428	0.176964	0.124592	0.155491	0.206064	0.181571	0.183646	0.123235	0.133946	0.172047
82	LPE(P18:0)	0.106472	0.142231	0.127271	0.144563	0.112143	0.136089	0.139534	0.0928118	0.0997915	0.140621	0.142654	0.121179	0.109792	0.162351	0.157318	0.118413	0.0790099	0.099743	0.121709	0.139162	0.152887	0.0721837	0.104951	0.121979
83	LPE(18:2)	0.00391004	0.00832776	0.0103281	0.00777905	0.00791139	0.00695121	0.00518593	0.0031817	0.0062457	0.0137795	0.00498222	0.00135851	0.00382288	0.00581241	0.00930176	0.00519371	0.00130453	0.0127706	0.0127543	0.00743947	0.00586437	0.00295924	0.00703542	0.00279962
84	LPE(18:1)	0.319776	0.346162	0.33533	0.478123	0.315928	0.372772	0.296252	0.350355	0.303216	0.503974	0.331288	0.290515	0.290336	0.362105	0.468643	0.169155	0.154393	0.25133	0.439752	0.528026	0.34724	0.228389	0.409774	0.394908
85	LPE(18:0)	0.253892	0.256936	0.249434	0.305966	0.220403	0.249271	0.270396	0.183323	0.207729	0.294679	0.314719	0.24589	0.197613	0.309863	0.340659	0.208592	0.159336	0.186114	0.247835	0.258695	0.3092	0.158114	0.223768	0.253438
86	LPE(20:4)	0.364244	0.330804	0.367256	0.47124	0.303378	0.409449	0.324238	0.317578	0.315639	0.565436	0.40614	0.340547	0.259798	0.360837	0.547864	0.177942	0.176299	0.270305	0.360688	0.478135	0.398662	0.212766	0.429419	0.383988
87	LPE(20:3)	0.0205622	0.0147077	0.0269488	0.0211631	0.0119086	0.021057	0.0173107	0.015698	0.0189064	0.0319367	0.0203087	0.0131585	0.0141151	0.0177951	0.0290443	0.0112221	0.00428638	0.0153351	0.0245009	0.0305409	0.0265861	0.0132606	0.0225957	0.0204512
88	LPE(20:2)	0.00677735	0.00513688	0.00179899	0.00845761	0.00474852	0.00285124	0.00285679	0.00368438	0.00779033	0.00917414	0.00528236	0.00295676	0.00154621	0.00404023	0.00815705	0.000229047	0	0.00672739	0.0140626	0.00660824	0.00200524	0.00702127	0.00993347	0.00435569
89	LPE(20:1)	0.0866652	0.0881474	0.0666458	0.115833	0.0831231	0.101497	0.0626337	0.13378	0.0806792	0.112548	0.0719422	0.053326	0.0737682	0.082047	0.105509	0.042365	0.0444052	0.0688334	0.127425	0.133771	0.0676706	0.117025	0.12527	0.10919
90	LPE(22:6)	0.661538	0.665052	0.723272	0.865324	0.649497	0.8071	0.582841	0.673106	0.705086	1.1868	0.80006	0.683334	0.518902	0.724611	1.05631	0.358582	0.345964	0.470061	0.725857	0.9093	0.809314	0.441775	0.892987	0.803801
91	LPE(22:5)	0.0164802	0.0198162	0.0233905	0.0306989	0.0166147	0.0246866	0.0145156	0.0180206	0.0275947	0.0337835	0.02637	0.0156207	0.0113818	0.0231336	0.0350769	0.00992755	0.0052024	0.0122539	0.0178213	0.0279914	0.0323551	0.0151045	0.0310918	0.0253549
92	LPE(22:4)	0.130148	0.143093	0.127806	0.17769	0.130227	0.163174	0.123486	0.174153	0.123173	0.269653	0.141761	0.117472	0.101665	0.125162	0.209896	0.0547321	0.06736	0.117376	0.15141	0.174781	0.136892	0.148083	0.176162	0.13642
93	LPE(24:6)	0.000835653	0.00474827	0.00201712	0	0.0257678	0.000881365	0	0.087943	0.01913	0.00125325	0	0	0.0205819	0	0	0.0130724	0.0310633	0.0519509	0.00766821	0	0	0.163646	0.0129619	0.00774121
94	Cer(d18:1/16:0)	0.0937204	0.0687982	0.098407	0.0957371	0.0853473	0.0907047	0.0955116	0.0979539	0.0803747	0.0974487	0.114625	0.0840836	0.100092	0.105726	0.117397	0.0947085	0.0657323	0.0825582	0.0745087	0.0968605	0.0883921	0.0440658	0.0847931	0.0840943
95	Cer(d18:1/18:0)	3.08355	3.38183	3.24975	3.4706	3.16214	3.35452	3.53649	3.30372	3.13475	3.37601	3.66386	3.0259	3.07332	3.83783	3.766	2.92479	3.22539	2.94749	2.75057	3.15292	3.46469	2.7352	2.95655	3.21919
96	Cer(d18:1/20:0)	0.0714213	0.0681289	0.0807233	0.0784276	0.0731786	0.0744162	0.0765492	0.0783962	0.0696566	0.0923941	0.0894315	0.0704516	0.0754565	0.0857342	0.0879933	0.0690231	0.0616472	0.0761535	0.0656481	0.078706	0.0792563	0.0662831	0.074784	0.0775735
97	Cer(d18:1/22:0)	0.0313651	0.0234613	0.0359872	0.0355817	0.0327875	0.0376263	0.0379106	0.0367955	0.0301684	0.036862	0.0387387	0.0343426	0.0338575	0.0387263	0.0382149	0.0386608	0.0305441	0.0369518	0.0338771	0.0437224	0.0350878	0	0.0317621	0.030505
98	Cer(d18:1/23:0)	0.0163651	0.0183305	0.0190432	0.019069	0.0188378	0.0226547	0.0204835	0.0186197	0.0133921	0.0196399	0.0162687	0.0174257	0.0277156	0.0200279	0.0244131	0.0279701	0.0189577	0.019922	0.0195743	0.0256309	0.0184541	0.0277429	0.0163676	0.0194517
99	Cer(d18:1/24:1)	0.304546	0.358935	0.307446	0.334521	0.257659	0.291544	0.441138	0.276505	0.293096	0.3197	0.328736	0.268921	0.283811	0.400501	0.337504	0.295822	0.273937	0.28448	0.292452	0.341365	0.384448	0.298652	0.254128	0.286168
100	Cer(d18:1/24:0)	0.0252112	0.0264762	0.0242491	0.0268675	0.0179038	0.0260567	0.0282141	0.0191568	0.0252685	0.0226544	0.0221881	0.0218512	0.0270091	0.0262738	0.0271266	0.0279352	0.014208	0.0221628	0.0200576	0.0297045	0.0308366	0.0571823	0.0221154	0.0237924
101	CAR(14:0)	6.22226	7.98169	6.13384	7.26938	7.55026	5.59769	5.42019	8.9985	5.44762	4.46449	4.01993	5.06048	6.78332	5.03907	4.00016	5.79894	8.57071	7.71743	7.99023	5.74342	3.57338	6.01795	5.01765	5.98277
102	CAR(16:1)	1.90078	1.98643	1.32851	2.05834	2.23371	1.58967	1.49631	2.726	1.27974	1.20724	0.897992	1.12133	1.4363	1.29737	0.801256	1.28543	2.78672	2.29562	3.16036	1.46357	0.713221	1.31202	1.29252	1.56459
103	CAR(16:0)	21.6456	20.8561	18.5546	23.2198	23.645	19.3228	19.8049	29.2575	18.7167	17.6358	18.3913	17.4612	23.69	18.217	16.6932	21.3403	27.7416	26.9315	29.6827	23.171	14.1322	21.0781	17.1905	20.388
104	CAR(16:1-OH)	0.303426	0.483596	0.326042	0.356546	0.475129	0.413336	0.345576	0.474735	0.356111	0.383978	0.340222	0.353463	0.539651	0.375207	0.311209	0.460053	0.491401	0.377585	0.555982	0.51273	0.308333	0.556202	0.308454	0.307108
105	CAR(18:2)	0.789517	0.941114	0.774393	0.599121	1.32956	0.892852	0.611644	0.738379	0.614148	0.443951	0.541267	0.744045	1.43488	0.796666	0.834802	0.721885	1.20395	0.856042	1.36158	0.68846	0.402464	0.597078	0.512343	0.816738
106	CAR(18:1)	11.2471	11.3112	8.78444	11.5202	13.6002	10.6234	9.55065	17.14	9.35484	9.33765	8.50943	8.34777	10.347	8.72239	7.13038	9.79756	14.5435	14.2548	17.6634	10.9981	6.67804	9.51512	9.44283	10.9734
107	CAR(18:0)	5.13023	5.40554	4.88077	5.71147	6.88031	4.89048	5.22779	6.61684	4.95657	4.96294	4.91178	4.71973	5.82584	5.05044	5.00376	5.40663	5.70567	6.36464	6.85002	5.8074	5.09089	5.8821	4.7948	5.32844
108	CAR(18:1-OH)	0.230228	0.373471	0.222658	0.318196	0.489718	0.357833	0.27654	0.48015	0.254482	0.454459	0.294443	0.351012	0.510248	0.276251	0.198133	0.443371	0.354006	0.411145	0.48993	0.397825	0.323841	0.583366	0.364633	0.39392
109	CAR(20:4)	1.02161	1.51279	1.174	1.61674	1.63775	1.55717	1.43146	1.86371	1.34714	1.30479	1.06403	1.40283	1.56755	1.2779	1.29874	1.38316	1.29394	1.77614	1.74614	1.32759	1.38014	1.1545	1.44856	1.09046
110	CAR(20:2)	0.290394	0.245926	0.212513	0.172739	0.344446	0.208585	0.195263	0.160472	0.107316	0.15304	0.142087	0.191932	0.470219	0.18713	0.291692	0.15389	0.350623	0.224606	0.353107	0.245537	0.190553	0.177147	0.164715	0.337686
111	CAR(20:1)	0.731126	0.733982	0.738718	0.745716	1.09681	0.634528	0.767661	0.941233	0.616841	0.752718	0.651303	0.651991	0.789489	0.608899	0.650992	0.589244	0.871707	0.919512	1.21555	0.749966	0.656304	0.761752	0.724551	0.808815
112	CAR(20:0)	0.140878	0.175871	0.145497	0.167674	0.195298	0.227737	0.123027	0.214815	0.163113	0.196929	0.156649	0.151656	0.178063	0.117912	0.180028	0.17059	0.225441	0.221216	0.317228	0.206876	0.164668	0.244288	0.113301	0.144727
113	BMP(16:0/18:2)	0.0106413	0.0123618	0.00643535	0.0100462	0.00259594	0.0116056	0.012662	0.0171114	-0.000490319	7.17843e-05	0	0.00195828	0.0226757	0.00728622	0.0101594	0.0211332	0.00640981	0.0155845	0.014384	0.0117757	0	0.00253509	0.000808698	0
114	BMP(16:0/18:1)	0.187916	0.185964	0.191738	0.195948	0.186216	0.236072	0.163537	0.205355	0.201169	0.139786	0.163459	0.16797	0.22083	0.171694	0.234814	0.18908	0.209615	0.268466	0.178318	0.193779	0.15331	0.161724	0.172337	0.207695
115	BMP(18:2/18:2)	0.0536648	0.0465657	0.0451117	0.0534223	0.0638286	0.0601117	0.0594086	0.0837541	0.0462941	0.0631457	0.0523553	0.0540544	0.0647664	0.049439	0.055975	0.0544155	0.0641749	0.068821	0.0494162	0.0504376	0.0309394	0.0385743	0.0391676	0.0481908
116	BMP(18:1/18:1)	0.0845112	0.08096	0.0819835	0.0939399	0.0824247	0.0957571	0.0729202	0.115068	0.0427131	0.0470922	0.0374186	0.0439149	0.124152	0.0846019	0.102946	0.141372	0.0681713	0.115264	0.0943032	0.118097	0.0334989	0.0583165	0.0530552	0.0543235
117	BMP(18:0/18:1)	0.0954114	0.0437042	0.0941069	0.103511	0.0813817	0.116792	0.0776257	0.101681	0.0653917	0.0901579	0.0660435	0.092376	0.0797929	0.0897075	0.113145	0.116492	0.0572158	0.147485	0.0481486	0.143784	0.0903196	0.0442835	0.0823755	0.106415
118	BMP(18:0/18:0)	0.0336824	0.0252362	0.0303658	0.0387821	0.0332234	0.0313688	0.0279172	0.0499899	0.00461152	0.0310566	0	0.0293611	0.0284752	0.029045	0.0284096	0.0367675	0.0286671	0.0611673	0.0142422	0.0480523	0.0273607	0.0150104	0.0324687	0.0304681
119	BMP(40:8)	0.058853	0.0658408	0.0633784	0.0643296	0.0631977	0.0711717	0.0618628	0.0731518	0.0121693	0.0186359	0.0173148	0.0180344	0.110864	0.0619183	0.0839255	0.0988283	0.0565285	0.0696224	0.0706207	0.0686334	0.00827958	0.0132587	0.0105494	0.0158698
120	BMP(18:1/22:6)	0.0248496	0.0216668	0.0176832	0.00458527	0.0128781	0.0266161	0.0214063	0.0211807	0	0	0	0.00437585	0.0366786	0.013797	0.0264161	0.0303812	0	0.0327189	0.0201264	0.0266137	0	0.0074399	0	0
121	BMP(20:4/22:6)	0.138646	0.152037	0.139113	0.153797	0.139337	0.143859	0.1288	0.177616	0.0588472	0.0711202	0.0657571	0.0689466	0.16795	0.135404	0.151737	0.187478	0.149503	0.151091	0.12896	0.145182	0.0414328	0.0512235	0.0497025	0.0654607
122	BMP(22:6/22:6)	0.506961	0.569597	0.547284	0.585618	0.54976	0.560844	0.473185	0.642603	0.242455	0.3111	0.233975	0.28467	0.703439	0.561863	0.598976	0.780792	0.580801	0.64252	0.517098	0.586937	0.199646	0.250156	0.228189	0.261455
123	PG(16:1/16:1)	0.031916	0.0537271	0.029704	0.0423322	0.0295069	0.0306201	0.0287313	0.0206767	0.02975	0.029764	0.0444646	0.0327572	0.0479468	0.118425	0.0355114	0.0372294	0.0944157	0.0208805	0.0211463	0.0297235	0.093532	0.0234034	0.128077	0.0278755
124	PG(16:0/16:0)	0.111901	0.106937	0.123596	0.116196	0.149245	0.131435	0.106486	0.12273	0.142807	0.124589	0.125304	0.123927	0.11048	0.125985	0.122189	0.121784	0.126816	0.123195	0.099749	0.117729	0.112232	0.0944641	0.110477	0.129884
125	PG(16:0/18:2)	0.0223989	0.021642	0.0232619	0.0262957	0.0331263	0.0207748	0.0201501	0.021985	0.0253765	0.0220523	0.0240126	0.0197936	0.0204248	0.0243349	0.024165	0.0226725	0.027477	0.0185535	0.0189113	0.0196702	0.0191459	0.0169079	0.0171626	0.02516
126	PG(16:0/18:1)	0.635553	0.643979	0.649995	0.693121	0.676928	0.711676	0.665477	0.734259	0.715024	0.694908	0.645769	0.709724	0.712117	0.690561	0.683222	0.783721	0.67378	0.717507	0.609343	0.717883	0.633362	0.606261	0.605217	0.734386
127	PG(18:2/18:2)	0.236223	0.252518	0.249232	0.266693	0.23738	0.264596	0.225945	0.269267	0.272538	0.254465	0.256157	0.258733	0.229394	0.25591	0.270091	0.272526	0.244625	0.250163	0.220928	0.248831	0.235592	0.191667	0.225183	0.275513
128	PG(18:1/18:2)	0.0244334	0.0159446	0.0274068	0.027389	0.0243655	0.0211862	0.0262513	0.0294227	0.0311599	0.0232309	0.0243963	0.0219678	0.0265985	0.0246967	0.0220701	0.0296867	0.0253329	0.0229058	0.0253184	0.0219336	0.027963	0.0179139	0.0180815	0.0252194
129	PG(18:1/18:1)	0.104505	0.106572	0.10552	0.116567	0.102734	0.111414	0.105904	0.110792	0.109069	0.115134	0.0994647	0.110054	0.105033	0.109653	0.104341	0.113341	0.123539	0.116151	0.106126	0.108548	0.105357	0.0914173	0.0973224	0.114444
130	PG(18:0/18:1)	0.0774206	0.0920908	0.084933	0.0826757	0.0898238	0.083648	0.0795858	0.0910837	0.0884625	0.0794747	0.0799911	0.076627	0.088808	0.088842	0.0864281	0.0944826	0.0957832	0.100164	0.0865665	0.0919701	0.0782846	0.0845369	0.0856457	0.0864079
131	PG(38:6)	0.0686665	0.0717621	0.0694618	0.0635955	0.0707351	0.0715549	0.0656092	0.0645794	0.0725239	0.0757391	0.0792166	0.0745457	0.0740978	0.094852	0.0709796	0.0793736	0.0896633	0.0685826	0.0606341	0.0715761	0.0790965	0.0552359	0.0881633	0.0767053
132	PG(18:1/20:4)	0.087328	0.102289	0.0870529	0.111014	0.0966593	0.0916895	0.0884967	0.0991538	0.115301	0.0982385	0.0939077	0.0941705	0.0844029	0.0966183	0.1007	0.0971501	0.108857	0.0943617	0.0780696	0.0877212	0.0922571	0.0702646	0.0951198	0.110081
133	PG(18:0/20:4)	0.306545	0.34412	0.332305	0.333013	0.320351	0.36644	0.310808	0.32437	0.36842	0.341553	0.350789	0.346068	0.326932	0.415703	0.367243	0.340391	0.335843	0.341106	0.281954	0.319431	0.320601	0.247506	0.340872	0.361273
134	PG(18:1/22:6)	0.0369125	0.0387623	0.0396159	0.0657569	0.0444722	0.0375128	0.034649	0.0521594	0.0523615	0.0434247	0.0539908	0.0358256	0.0328845	0.0457697	0.0394898	0.0419052	0.0691089	0.035889	0.032641	0.0410739	0.0485082	0.0279412	0.0418781	0.0518018
135	PG(18:0/22:6)	0.160069	0.206023	0.167777	0.156323	0.159835	0.179542	0.175072	0.180282	0.181431	0.176975	0.174898	0.184056	0.181876	0.259893	0.164614	0.169945	0.217724	0.171642	0.169449	0.181739	0.229182	0.146796	0.265672	0.20233
136	CL(18:1/18:1/16:1/16:1)	0.0818516	0.0787155	0.0850957	0.0791631	0.0779185	0.0772974	0.0701223	0.0707382	0.0883657	0.0695577	0.0853752	0.0585671	0.0717435	0.0672562	0.0733384	0.0698028	0.0864664	0.0738914	0.067425	0.0689331	0.0575971	0.0665583	0.0620245	0.0860897
137	CL(68:3)	0.0355865	0.0532381	0.0489435	0.043408	0.0362914	0.0423508	0.0368852	0.0474382	0.0501938	0.0324784	0.0431554	0.038814	0.0378197	0.0292718	0.030379	0.0365008	0.0450816	0.0317894	0.0406127	0.034677	0.0369916	0.0497634	0.0346506	0.0454214
138	CL(70:7)	0.18843	0.19982	0.196965	0.218797	0.179794	0.195719	0.168558	0.23453	0.196119	0.168742	0.184991	0.163204	0.157126	0.165608	0.183949	0.169251	0.192774	0.183537	0.151402	0.160988	0.127259	0.117616	0.159959	0.203104
139	CL(70:6)	0.128172	0.153015	0.156958	0.143405	0.123019	0.133308	0.127636	0.162577	0.133194	0.120903	0.137171	0.124697	0.139703	0.12748	0.143705	0.137643	0.128397	0.13368	0.137682	0.124209	0.108451	0.1296	0.122598	0.14953
140	CL(70:5)	0.223219	0.204427	0.243437	0.212179	0.22334	0.225078	0.217876	0.22864	0.231191	0.218825	0.232601	0.206903	0.249143	0.201209	0.231219	0.247232	0.212295	0.229284	0.213373	0.213743	0.185933	0.205828	0.189246	0.2326
141	CL(70:4)	0.32373	0.338193	0.301746	0.325861	0.296477	0.323686	0.289051	0.325438	0.356809	0.308292	0.311786	0.306086	0.305787	0.260392	0.291863	0.317243	0.357688	0.32396	0.254711	0.311315	0.267134	0.316146	0.26886	0.313789
142	CL(70:3)	0.0609328	0.0910164	0.0632901	0.0694824	0.0551269	0.0662141	0.0601179	0.0739144	0.0766176	0.0581342	0.0642663	0.0755341	0.0603179	0.0517476	0.055393	0.0625141	0.0709846	0.0590916	0.0660105	0.0683232	0.0692659	0.096404	0.0620542	0.0687959
143	CL(20:4/20:4/16:1/16:1)	0.10437	0.123131	0.111946	0.131116	0.105001	0.116778	0.0926662	0.142112	0.109785	0.102371	0.104289	0.0908169	0.0809686	0.105591	0.101337	0.0834144	0.11059	0.0944981	0.0767396	0.0756593	0.0592122	0.0626487	0.0913529	0.122917
144	CL(72:9)	0.155247	0.16751	0.184909	0.177858	0.164404	0.17847	0.152453	0.221582	0.15406	0.154898	0.161381	0.138002	0.150692	0.1597	0.167449	0.171786	0.160738	0.161864	0.154526	0.155387	0.118513	0.105874	0.141669	0.179139
145	CL(20:4/18:2/18:1/16:1)	0.471091	0.454642	0.548615	0.463741	0.473668	0.483045	0.4659	0.516739	0.454703	0.484333	0.492841	0.427153	0.51828	0.475926	0.522757	0.496189	0.457379	0.487111	0.51212	0.435235	0.375233	0.337458	0.39766	0.507836
146	CL(72:7)	0.78461	0.864334	0.818027	0.814601	0.71971	0.790284	0.727123	0.896574	0.83663	0.813034	0.781851	0.813757	0.779052	0.715119	0.780442	0.807448	0.813777	0.796567	0.702113	0.748024	0.673905	0.665344	0.699465	0.7723
147	CL(72:6)	0.466307	0.491104	0.518503	0.421178	0.431453	0.477602	0.451362	0.500747	0.471669	0.48987	0.498894	0.515943	0.569589	0.446533	0.525852	0.531661	0.433633	0.499848	0.512924	0.497848	0.444364	0.500725	0.422216	0.459397
148	CL(18:2/18:1/18:1/18:1)	0.526008	0.531486	0.546892	0.479073	0.492247	0.559386	0.528366	0.535216	0.586981	0.559966	0.540631	0.5426	0.600854	0.482026	0.565794	0.589366	0.563813	0.568202	0.542625	0.572283	0.505844	0.545796	0.488852	0.538115
149	CL(18:1/18:1/18:1/18:1)	0.444014	0.548274	0.36265	0.4613	0.374059	0.435854	0.377678	0.459096	0.50058	0.457757	0.377231	0.459949	0.411263	0.318898	0.370025	0.43222	0.536045	0.450161	0.33884	0.46237	0.400191	0.462143	0.385714	0.422756
150	CL(22:6/20:4/16:1/16:1)	0.0451869	0.0533465	0.0451155	0.0546965	0.0399454	0.0441606	0.0379877	0.0586725	0.0512869	0.0343298	0.0476976	0.0334731	0.0326487	0.0413949	0.0352829	0.0370988	0.0422719	0.0355488	0.0346307	0.0286974	0.0292632	0.0269042	0.0375419	0.0571035
151	CL(20:4/20:4/18:2/16:1)	0.311977	0.328302	0.384615	0.343938	0.322161	0.333016	0.306996	0.414705	0.309699	0.327556	0.312909	0.306302	0.31699	0.326823	0.357283	0.333647	0.314572	0.329411	0.329875	0.290182	0.240902	0.200128	0.282867	0.364715
152	CL(20:4/20:4/18:1/16:1)	0.705899	0.807773	0.771807	0.784006	0.673516	0.751472	0.671784	0.896821	0.748929	0.762114	0.70581	0.713075	0.674111	0.689284	0.742059	0.701811	0.727267	0.744954	0.667067	0.656442	0.572885	0.526937	0.645622	0.76359
153	CL(74:9)	0.829503	0.855593	0.919581	0.821258	0.804062	0.869664	0.809992	0.930524	0.809888	0.848543	0.827804	0.792872	0.893834	0.7874	0.863704	0.887935	0.799016	0.85598	0.872928	0.814224	0.712312	0.661298	0.703776	0.846752
154	CL(74:8)	0.945157	0.948939	1.0536	0.869394	0.889436	0.938568	0.929411	0.966933	0.935071	1.02521	0.939597	0.977762	1.04682	0.865693	1.01296	1.02214	0.913016	1.00116	0.983526	0.931562	0.881414	0.85525	0.830989	0.921472
155	CL(20:4/18:1/18:1/18:1)	0.8914	1.042	0.823568	0.863308	0.741242	0.877845	0.801073	0.970039	0.942529	0.939951	0.845299	1.00354	0.833934	0.727159	0.827508	0.879359	0.908929	0.871358	0.709891	0.916091	0.877589	0.891176	0.787979	0.822204
156	CL(74:6)	0.140597	0.155326	0.127244	0.13362	0.111092	0.157838	0.124419	0.142727	0.152234	0.140825	0.127542	0.148045	0.141577	0.109108	0.133001	0.147066	0.137948	0.142771	0.121574	0.151633	0.121413	0.153293	0.117316	0.133114
157	CL(22:6/18:3/18:2/18:2)	0.16583	0.171151	0.181132	0.182904	0.159634	0.18105	0.163806	0.219901	0.163097	0.168847	0.171447	0.151943	0.171012	0.169723	0.170921	0.177822	0.162654	0.173916	0.173716	0.154682	0.123859	0.105839	0.148258	0.194596
158	CL(76:12)	0.701981	0.753751	0.812404	0.768407	0.683498	0.758779	0.690787	0.88658	0.696933	0.776427	0.690675	0.693905	0.740834	0.705081	0.764145	0.778385	0.702891	0.74233	0.74679	0.689694	0.585632	0.539653	0.637325	0.773479
159	CL(20:4/20:4/18:2/18:1)	0.93426	0.979923	1.10461	0.915992	0.883098	0.961481	0.944763	1.06245	0.907083	1.03253	0.916444	0.964932	1.00893	0.920791	1.04939	1.02111	0.876859	0.996408	1.01531	0.929484	0.845472	0.748594	0.841641	0.980032
160	CL(20:4/20:4/18:1/18:1)	1.23124	1.32744	1.24845	1.19109	1.08486	1.22278	1.15864	1.3652	1.25229	1.34743	1.16481	1.33164	1.18345	1.11097	1.20643	1.25268	1.17954	1.23578	1.10124	1.24826	1.1561	1.10387	1.09008	1.20612
161	CL(76:9)	0.740467	0.832053	0.644433	0.725387	0.627933	0.735607	0.644662	0.80376	0.753215	0.785062	0.660491	0.790129	0.665838	0.584445	0.64684	0.729423	0.727794	0.712668	0.577279	0.774158	0.69389	0.755393	0.63647	0.656785
162	CL(22:6/18:1/18:1/18:0)	0.0577099	0.0716869	0.0633855	0.0522816	0.0417792	0.0673942	0.0552619	0.0506244	0.0612873	0.0512736	0.058988	0.0610661	0.0650779	0.0507461	0.0580621	0.0517674	0.0545022	0.0611648	0.0513536	0.0608929	0.058734	0.0616696	0.0479724	0.0552921
163	CL(78:15)	0.125224	0.139395	0.130399	0.148281	0.125306	0.144845	0.120936	0.188393	0.136119	0.132252	0.12709	0.13601	0.115636	0.13809	0.120149	0.136775	0.133659	0.127049	0.112266	0.126222	0.104968	0.0953283	0.132804	0.151237
164	CL(78:14)	0.324224	0.344924	0.348258	0.356907	0.312018	0.361652	0.323566	0.413545	0.317741	0.351156	0.317788	0.31506	0.346013	0.328777	0.341151	0.364808	0.313091	0.345652	0.349451	0.343625	0.2745	0.25859	0.299262	0.360511
165	CL(22:6/20:4/18:2/18:1)	0.714169	0.751931	0.773361	0.719303	0.659933	0.760907	0.709257	0.85466	0.689032	0.797836	0.683513	0.733162	0.779605	0.694825	0.770931	0.808541	0.678226	0.761272	0.756347	0.742569	0.662634	0.601808	0.657702	0.766655
166	CL(22:6/20:4/18:1/18:1)	1.00428	1.15018	0.910163	1.04546	0.850336	1.01803	0.870891	1.19628	1.0185	1.111	0.901592	1.12455	0.892955	0.860766	0.900394	1.03328	0.977625	0.977879	0.808993	1.08234	0.96431	0.997051	0.928494	0.976745
167	CL(78:11)	0.187649	0.204424	0.177273	0.1781	0.158523	0.22355	0.180529	0.21913	0.194543	0.205823	0.17146	0.196346	0.18412	0.158317	0.187091	0.192849	0.159786	0.190444	0.158109	0.200144	0.174094	0.173923	0.160739	0.176714
168	CL(22:6/20:4/20:4/18:3)	0.0485111	0.0625906	0.0542757	0.0676251	0.0526293	0.0679948	0.0487834	0.0948435	0.0621545	0.0598958	0.0526431	0.0576488	0.0523043	0.0544114	0.0449111	0.0692971	0.0624247	0.0523227	0.0419429	0.060293	0.0468226	0.0424455	0.0558247	0.0710761
169	CL(80:16)	0.199343	0.209048	0.214322	0.206808	0.186571	0.230868	0.196675	0.246586	0.188395	0.224284	0.198266	0.200871	0.229972	0.20557	0.223648	0.236263	0.186442	0.222928	0.226402	0.212836	0.186956	0.158383	0.189284	0.237206
170	CL(22:6/20:4/20:4/18:1)	0.565581	0.63979	0.555432	0.619793	0.513078	0.634932	0.555097	0.7412	0.592368	0.66022	0.554194	0.639476	0.585028	0.549715	0.57189	0.661448	0.559253	0.605284	0.537521	0.638444	0.548526	0.519088	0.560841	0.629733
171	CL(80:14)	0.521781	0.605702	0.446155	0.569475	0.440469	0.567458	0.472349	0.658107	0.541509	0.569745	0.456494	0.586886	0.487722	0.439737	0.461711	0.563215	0.532302	0.532598	0.419689	0.569289	0.523989	0.528533	0.482131	0.508094
172	CL(22:6/22:6/20:4/18:2)	0.110352	0.116123	0.107151	0.120941	0.105393	0.130077	0.115659	0.143562	0.113965	0.118466	0.109118	0.116657	0.134248	0.118998	0.117238	0.135947	0.111298	0.12993	0.123812	0.12821	0.104378	0.0970023	0.116702	0.140943
173	CL(22:6/22:6/20:4/18:1)	0.356449	0.415286	0.305674	0.400821	0.318509	0.403429	0.318885	0.505662	0.381501	0.408461	0.327045	0.412073	0.337025	0.336632	0.324862	0.411337	0.369488	0.369473	0.289649	0.419145	0.359912	0.351308	0.364516	0.388205
174	CL(82:16)	0.0799169	0.0884409	0.0697537	0.0860344	0.0657818	0.104248	0.0764289	0.100185	0.0811403	0.0867324	0.0672603	0.084614	0.0801094	0.0626125	0.0739818	0.0800867	0.0611001	0.0791917	0.0696225	0.0867353	0.0734967	0.0706163	0.0696903	0.0804246
175	CL(20:4/20:4/22:6/22:6)	0.0770087	0.0881631	0.0671817	0.0799035	0.0698119	0.092403	0.0729456	0.103642	0.0860482	0.0871544	0.0772117	0.083052	0.0850225	0.0790556	0.0762996	0.0947984	0.0820342	0.0887341	0.0726214	0.0897913	0.0809747	0.0753345	0.0893173	0.0996918
176	CL(84:19)	0.161363	0.181274	0.13686	0.201159	0.157182	0.199345	0.153217	0.246783	0.175609	0.19833	0.139211	0.195747	0.165695	0.15348	0.13835	0.203303	0.176242	0.18405	0.134588	0.211473	0.189882	0.154834	0.179746	0.171936
177	LCL(16:1/18:1/18:1)	0.0227541	0.016925	0.021139	0.0166868	0.0315853	0.0188028	0.0189976	0.0207915	0.023806	0.0305733	0.0180938	0.0220656	0.0174562	0.0174275	0.0169175	0.0121001	0.0205365	0.0162442	0.0112962	0.00949768	0.0179146	0.0115986	0.0189804	0.0184694
178	LCL(18:2/18:2/18:2)	0.0403844	0.0368301	0.0504018	0.0373864	0.0573083	0.043473	0.0402561	0.0619658	0.0480515	0.0692262	0.038932	0.0502603	0.0347206	0.039654	0.0417442	0.0320124	0.0394037	0.0342116	0.0246284	0.0264951	0.0376353	0.0197495	0.0388292	0.0420741
179	LCL(16:0/18:1/20:4)	0.0295565	0.0235526	0.0366693	0.0215463	0.035923	0.0229508	0.0262326	0.0296414	0.0263217	0.041648	0.0240455	0.036442	0.0314403	0.0317869	0.0310539	0.0260589	0.0195456	0.0250763	0.0225505	0.0170569	0.0288247	0.0184601	0.0264594	0.0239507
180	LCL(18:2/18:1/18:1)	0.0537302	0.0368032	0.055171	0.0343872	0.0645987	0.0465877	0.0514366	0.0564762	0.0461152	0.0799405	0.04533	0.0636121	0.0544801	0.049937	0.0525143	0.0477448	0.0422524	0.0474314	0.0408873	0.0384011	0.0534523	0.0358989	0.0476156	0.051152
181	LCL(18:1/18:1/18:1)	0.0698399	0.0652389	0.0611815	0.0730219	0.083138	0.0672646	0.0641712	0.0798956	0.0725473	0.101107	0.0518927	0.0791805	0.0550343	0.0574125	0.0549152	0.052071	0.0696424	0.0649779	0.0393982	0.0484021	0.0676686	0.0519525	0.0671742	0.0663063
182	LCL(56:8)	0.0298766	0.0219678	0.0417261	0.0267813	0.0426431	0.0346193	0.0326818	0.0397989	0.0322547	0.053499	0.0300961	0.0335503	0.0296979	0.0307307	0.029638	0.0229594	0.0307036	0.0264904	0.0208977	0.0194145	0.0273223	0.0136325	0.0291372	0.0334242
183	LCL(56:7)	0.0647545	0.0483496	0.0891155	0.059299	0.0879768	0.0685155	0.0717285	0.0773781	0.0609753	0.10036	0.0597863	0.0777541	0.0702493	0.0690501	0.071237	0.0665851	0.0531677	0.067085	0.0489154	0.0475923	0.0664713	0.0341944	0.0639405	0.0693053
184	LCL(18:1/18:1/20:4)	0.0944564	0.077359	0.0929293	0.0832964	0.108875	0.0919556	0.087975	0.113944	0.0979108	0.136527	0.0770801	0.119677	0.0799123	0.0895801	0.0910456	0.0793471	0.0984076	0.0881548	0.0550775	0.0593982	0.0978335	0.0618213	0.0945131	0.0915052
185	LCL(18:2/18:2/22:6)	0.0310875	0.02311	0.0452392	0.021656	0.0416022	0.0305015	0.0284094	0.045468	0.028364	0.0552952	0.0284597	0.0376462	0.0292593	0.0329114	0.0340166	0.027851	0.026103	0.0321015	0.0243301	0.0208518	0.028963	0.0138097	0.028265	0.0336844
186	LCL(18:2/18:1/22:6)	0.0962216	0.080823	0.104281	0.0930079	0.116116	0.0966662	0.0923524	0.125119	0.0893611	0.158119	0.0806064	0.116251	0.0820505	0.0935367	0.095572	0.0870427	0.0837813	0.0961745	0.0610912	0.0770909	0.0849268	0.0524679	0.096016	0.0981605
187	LCL(18:1/18:1/22:6)	0.0810284	0.0641534	0.0793047	0.0726519	0.0944104	0.0834456	0.0761079	0.0970826	0.0840283	0.120053	0.0677891	0.095984	0.0656095	0.0645146	0.0704225	0.062215	0.0736762	0.0748833	0.0390876	0.0636322	0.0793896	0.0480951	0.0749744	0.0708039
188	LCL(18:1/22:6/22:6)	0.0268346	0.0269464	0.0280253	0.0292561	0.0342552	0.0310623	0.0265895	0.0449767	0.0327956	0.0493083	0.0216159	0.0377543	0.0240634	0.0232583	0.023313	0.0226925	0.0268956	0.0224633	0.0139931	0.0198289	0.0308532	0.0185084	0.0297441	0.0255298
189	PA(16:1/16:1)	0.0225142	0.020519	0.0208178	0.0217711	0.0209093	0.0190969	0.0200479	0.0253484	0.0214409	0.0205844	0.0188124	0.0220425	0.0221556	0.0204188	0.0209925	0.0209771	0.0202375	0.0226036	0.0207198	0.0189802	0.0200898	0.0218097	0.0207206	0.0211614
190	PA(16:0/16:1)	0.0215472	0.0308057	0.0191032	0.0293411	0.0353411	0.0284452	0.012996	0.0303257	0.0195063	0.013577	0.008177	0.010913	0.0379006	0.0214206	0.0197021	0.0338159	0.0357036	0.0283082	0.0432552	0.0216134	0.00857734	0.0286768	0.0235195	0.026094
191	PA(16:0/16:0)	0.0319946	0.0441106	0.0362445	0.0459154	0.0493308	0.0537071	0.0287926	0.0407882	0.0393491	0.0292871	0.0353148	0.0267012	0.0535496	0.0388481	0.0389164	0.0492274	0.040681	0.0474356	0.0605729	0.0382785	0.0300066	0.0543654	0.0437539	0.0514638
192	PA(16:0/18:2)	0.0405055	0.0518683	0.0410679	0.0483591	0.0600712	0.0467317	0.0327364	0.0552291	0.03659	0.0341135	0.0291445	0.0293263	0.06609	0.0466635	0.0432014	0.0596562	0.0589141	0.0543021	0.0864237	0.0438294	0.0260133	0.040165	0.0435686	0.0495775
193	PA(16:0/18:1)	0.53653	0.687823	0.502357	0.61366	0.72579	0.615119	0.421002	0.573958	0.514587	0.39641	0.34309	0.349917	0.785368	0.557657	0.505563	0.676661	0.821115	0.717981	0.9027	0.572	0.349023	0.687592	0.53873	0.601915
194	PA(36:2)	0.181337	0.255347	0.18226	0.233856	0.281697	0.215414	0.14094	0.221394	0.184128	0.141126	0.106283	0.118327	0.289934	0.21399	0.189913	0.24768	0.314388	0.26937	0.352465	0.202748	0.117175	0.202386	0.199217	0.221731
195	PA(18:0/18:1)	0.476224	0.600903	0.453724	0.591374	0.638655	0.522406	0.386758	0.532998	0.537069	0.359683	0.379804	0.326796	0.71918	0.557185	0.481241	0.601143	0.79265	0.690066	0.884199	0.565827	0.417987	0.758107	0.523601	0.599345
196	PA(P18:0/20:4)	0.0114511	0.0180805	0.008736	0.0114716	0.0207094	0.0111661	0.00489661	0.0106645	0.0079559	0.00406866	0.00378244	0.00291753	0.0220651	0.0107377	0.00611144	0.0137348	0.0211345	0.0202553	0.0212386	0.0117355	0.00317774	0.0132554	0.00908597	0.00830318
197	PA(18:0/20:4)	0.285741	0.378868	0.253439	0.322371	0.358394	0.343387	0.206881	0.367767	0.313306	0.239068	0.249446	0.199632	0.445882	0.302871	0.271623	0.398712	0.435754	0.420947	0.505275	0.300894	0.202583	0.402708	0.362262	0.380609
198	PA(18:0/20:2)	0.040406	0.0657011	0.038709	0.0584138	0.0630451	0.0567484	0.0296976	0.0535123	0.0414541	0.0281901	0.0238278	0.022439	0.068661	0.0530364	0.0408262	0.0539899	0.0800285	0.0613286	0.0876233	0.0521189	0.0320098	0.0420578	0.0509163	0.0556905
199	PA(18:0/20:1)	0.0426483	0.0649896	0.0436792	0.0600167	0.0592035	0.0608109	0.0375035	0.0554004	0.06063	0.0304849	0.0543654	0.0256636	0.073679	0.0616495	0.0470874	0.0623517	0.0760244	0.0642524	0.110035	0.0662757	0.0489077	0.0713269	0.0645694	0.0747692
200	PI(16:0/16:1)	0.0722751	0.0725299	0.075073	0.0658178	0.0542468	0.0703509	0.066144	0.0587018	0.0748488	0.0576052	0.0795917	0.0584567	0.0753372	0.0641313	0.0757412	0.0826824	0.0649148	0.0626443	0.0697046	0.0669373	0.0751077	0.0895784	0.0724551	0.0822776
201	PI(16:0/16:0)	0.103595	0.122557	0.106292	0.102289	0.0916054	0.119249	0.101721	0.0914816	0.0995466	0.0838395	0.0917128	0.0806176	0.131692	0.0935047	0.109438	0.119076	0.10719	0.0976405	0.128413	0.10054	0.0954708	0.124289	0.10088	0.103801
202	PI(16:0/18:2)	0.255348	0.270406	0.254192	0.253138	0.213716	0.282966	0.244198	0.229	0.274053	0.213786	0.256063	0.195721	0.24847	0.229698	0.253758	0.232802	0.25994	0.249112	0.285774	0.221053	0.234818	0.25005	0.256518	0.260248
203	PI(16:0/18:1)	8.83245	9.58913	9.93137	8.5501	7.30796	10.7869	9.22865	7.06818	10.3614	7.53083	9.89473	6.92551	8.99925	8.54375	9.9828	8.10954	9.3815	8.70169	9.75429	7.8473	9.17598	9.76571	9.74377	9.9775
204	PI(16:1/20:4)	0.0634986	0.0650368	0.0552603	0.0626472	0.0565094	0.0675822	0.0620491	0.0634445	0.0669484	0.0581777	0.0601239	0.0573372	0.0601505	0.0599743	0.0667399	0.062452	0.0655317	0.0643385	0.0563749	0.053926	0.0506901	0.0575331	0.0580507	0.0627316
205	PI(16:0/20:4)	1.72751	1.85309	1.67742	1.85614	1.80571	1.80841	1.68104	2.01979	1.88327	1.95599	1.73108	1.87168	1.62719	1.87506	1.83924	1.80711	1.91777	1.71029	1.8734	1.75082	1.71257	1.66951	1.79142	1.88514
206	PI(18:0/18:2)	0.0763014	0.0953416	0.0842285	0.0893494	0.0850481	0.0928946	0.0894064	0.0780837	0.0845268	0.067868	0.0706822	0.0651426	0.0963284	0.0896866	0.0903057	0.0856665	0.0924529	0.0844716	0.122609	0.0769458	0.0801713	0.0688181	0.0798281	0.0837744
207	PI(18:0/18:1)	0.176279	0.18628	0.147864	0.1935	0.180444	0.176659	0.192592	0.170139	0.196778	0.129714	0.184612	0.141335	0.203074	0.170239	0.172291	0.175512	0.197286	0.170639	0.230412	0.160169	0.185252	0.177242	0.152377	0.160056
208	PI(38:6)	0.276635	0.304498	0.270432	0.28032	0.307056	0.312796	0.27478	0.317232	0.317665	0.307183	0.251722	0.280002	0.286632	0.306587	0.291658	0.292466	0.338412	0.304179	0.307458	0.29161	0.28717	0.280099	0.281535	0.311985
209	PI(18:1/20:4)	1.63188	1.90429	1.59423	1.8047	1.72448	1.81031	1.69782	1.89858	1.73761	1.75421	1.53146	1.70875	1.54234	1.7334	1.73031	1.65867	1.83826	1.67947	1.75007	1.46624	1.51888	1.40363	1.56694	1.73756
210	PI(18:0/20:4)	7.99664	9.05031	8.33608	8.35595	8.32247	8.9227	8.17053	8.81794	8.77915	8.5356	8.48525	8.34574	8.09078	8.82391	8.70726	8.02722	8.65466	8.01026	8.92404	7.81878	7.88421	7.74057	8.18913	8.98788
211	PI(18:1/22:6)	0.0428917	0.0492404	0.0381505	0.0484214	0.0488378	0.0517178	0.0412871	0.0516793	0.0504137	0.0446564	0.0370945	0.0424513	0.0458956	0.0474591	0.046927	0.0492561	0.0492346	0.0518438	0.0527729	0.0459264	0.0422274	0.0413471	0.0460842	0.0547721
212	PI(18:0/22:6)	0.252842	0.283694	0.26665	0.267623	0.29703	0.301117	0.255582	0.28829	0.289032	0.271079	0.236944	0.23666	0.302154	0.281681	0.274306	0.316437	0.308904	0.284436	0.333853	0.285182	0.27136	0.269691	0.264964	0.306166
213	PI(18:0/22:4)	0.0343965	0.0402798	0.0312937	0.0346092	0.0359203	0.0352538	0.0370436	0.0317472	0.0352668	0.0294607	0.0317523	0.0275174	0.0412306	0.0358587	0.0343545	0.0322422	0.0392673	0.0378994	0.043679	0.0377597	0.0346574	0.0324821	0.0313035	0.0331667
214	ST(d18:1/12:0)	0.181723	0.110767	0.122608	0.229168	0.192675	0.152268	0.139003	0.235857	0.127091	0.212098	0.0758715	0.200734	0.124909	0.190743	0.144421	0.240962	0.132776	0.349233	0.100465	0.191178	0.147553	0.078344	0.207251	0.157995
215	ST(d18:1/OH_16:0)	0.0340783	0.0295225	0.0355001	0.0319021	0.0407084	0.0341152	0.0335494	0.0428353	0.0295642	0.0378786	0.0241131	0.0333313	0.0434241	0.0392625	0.0406171	0.0419276	0.0343449	0.0501942	0.0263728	0.0350392	0.0229547	0.0150409	0.0319872	0.0292957
216	ST(d18:1/18:2)	0.082282	0.0527099	0.0526269	0.100924	0.0845487	0.064146	0.0613588	0.132164	0.0579703	0.0964982	0.0364106	0.0923974	0.0467067	0.083688	0.0587023	0.0912031	0.059321	0.153025	0.043059	0.0795747	0.0584769	0.0292865	0.0807291	0.0692011
217	ST(d18:1/18:0)	0.183911	0.197504	0.151739	0.182162	0.193052	0.175613	0.158315	0.20485	0.181745	0.155609	0.183238	0.145575	0.234385	0.184586	0.167263	0.194212	0.203138	0.203558	0.254713	0.227868	0.161006	0.229678	0.177685	0.179401
218	ST(d18:1/OH_18:2)	0.0256126	0.0332537	0.0292019	0.0219635	0.0272082	0.027866	0.028244	0.040027	0.00288981	0	0.00484043	0.00462021	0.0573706	0.0264222	0.0343507	0.0483835	0.0230438	0.0213129	0.0318246	0.0277796	0.00152754	0.0016889	0.000639166	0.001328
219	ST(d18:1/OH_20:0)	0.046264	0.0457019	0.041536	0.0543777	0.0615552	0.0380804	0.0422456	0.0579347	0.0484473	0.0348837	0.0562999	0.0336524	0.0633439	0.0582753	0.0379763	0.0570333	0.0695523	0.0370672	0.092192	0.0690735	0.0318512	0.0675178	0.0373499	0.0468606
220	ST(d18:1/22:1)	0.278752	0.305517	0.242655	0.294039	0.28011	0.276985	0.262765	0.261353	0.20832	0.235386	0.196435	0.164618	0.328385	0.255477	0.235101	0.273464	0.358043	0.289381	0.354437	0.284844	0.166714	0.258468	0.209803	0.207799
221	ST(d18:1/22:0)	0.349332	0.43555	0.33755	0.402861	0.359316	0.383122	0.344124	0.414771	0.355302	0.315975	0.364747	0.317935	0.453414	0.382947	0.376245	0.425946	0.435245	0.423516	0.526464	0.521586	0.337552	0.444846	0.383655	0.336508
222	ST(d18:1/OH_22:1)	0.109792	0.108062	0.106458	0.129891	0.137804	0.114198	0.108656	0.122001	0.093906	0.0899454	0.0915468	0.0673477	0.139006	0.123447	0.106959	0.12853	0.166501	0.117541	0.179271	0.116957	0.0674681	0.113974	0.0839821	0.10651
223	ST(d18:1/23:0)	0.17958	0.225919	0.190889	0.191765	0.184128	0.204163	0.178741	0.207355	0.180221	0.132776	0.157396	0.164263	0.264795	0.179258	0.196366	0.235537	0.206775	0.230866	0.230269	0.233821	0.17064	0.226215	0.188106	0.156437
224	ST(d18:1/OH_22:0)	0.531632	0.596251	0.537543	0.606349	0.62688	0.57961	0.500421	0.606569	0.556841	0.448386	0.545199	0.39824	0.706806	0.58994	0.548803	0.696175	0.751224	0.597212	0.833516	0.701372	0.452525	0.705371	0.503338	0.559751
225	ST(d18:1/24:2)	0.468948	0.528669	0.402629	0.507467	0.495153	0.492129	0.435315	0.496735	0.395702	0.364751	0.296435	0.304	0.632622	0.438063	0.445753	0.488729	0.521015	0.612682	0.529134	0.454045	0.302121	0.381846	0.390403	0.392055
226	ST(d18:1/24:1)	4.60579	6.03234	4.57543	5.09082	5.0632	5.04849	4.44294	5.12756	4.40015	4.06473	3.62409	3.26895	6.35686	4.47743	4.56084	5.34946	5.61004	5.87473	6.27469	5.64571	3.73941	4.98421	4.45584	4.2303
227	ST(d18:1/OH_24:2)	0.0461388	0.0476144	0.0404116	0.0572831	0.0761162	0.0432838	0.0407892	0.0500908	0.0402654	0.0298686	0.027153	0.0230828	0.067297	0.0516898	0.0429023	0.0514468	0.0657814	0.0656215	0.0661217	0.0444178	0.0221608	0.0393658	0.0343803	0.0426573
228	ST(d18:1/25:1)	0.100702	0.133903	0.115447	0.113326	0.126037	0.118733	0.101536	0.123011	0.090536	0.081768	0.0778347	0.0628868	0.168179	0.100117	0.104279	0.139713	0.135721	0.12923	0.145525	0.122837	0.070801	0.12326	0.0868019	0.090923
229	ST(d18:1/25:0) and/or (d18:1/OH_24:1)	0.627208	0.737574	0.663315	0.741331	0.881617	0.690402	0.597082	0.739073	0.657943	0.533676	0.536209	0.413074	0.897549	0.703583	0.643357	0.802849	0.91747	0.788978	1.00378	0.77986	0.477648	0.741066	0.569366	0.715063
230	ST(d18:1/OH_24:0)	0.398286	0.524038	0.428296	0.408135	0.461184	0.462031	0.382837	0.467551	0.508887	0.282864	0.405554	0.345313	0.558454	0.394291	0.449009	0.510246	0.503222	0.525547	0.518091	0.463416	0.462167	0.54441	0.416933	0.428529
231	ST(d18:1/26:1)	0.0330044	0.0482683	0.0301431	0.0320315	0.0387532	0.0314446	0.0332376	0.0364933	0.0281849	0.0229942	0.0265812	0.0190568	0.0564839	0.030056	0.0315072	0.0380833	0.0385082	0.0453734	0.0467678	0.0401235	0.0267168	0.0346233	0.0279625	0.0228667
232	ST(d18:1/OH_25:1)	0.00634496	0.0108155	0.010088	0.00802932	0.0199683	0.00669616	0.00706889	0.0114565	0.00861866	0.00323144	0.00801954	0.00353168	0.0181417	0.0113005	0.00720399	0.0153287	0.0158018	0.00954681	0.0230864	0.00778338	0.00537228	0.0131957	0.00491553	0.0085205
233	PS(16:0/18:1)	0.695802	0.855286	0.875612	0.706118	0.686071	0.728755	0.705635	0.723754	0.83592	0.62765	0.769424	0.807838	1.11427	0.704196	0.855012	0.928552	0.810057	0.779165	0.846031	0.800124	0.684288	1.1598	0.751044	0.765265
234	PS(18:2/18:2)	0.0845407	0.103123	0.107136	0.0779253	0.0687618	0.0845827	0.0818288	0.0902866	0.100432	0.0837756	0.106357	0.107333	0.157682	0.0848562	0.114554	0.135984	0.0882282	0.0828351	0.0986417	0.0959408	0.0846953	0.171209	0.093179	0.0993772
235	PS(18:0/18:2)	2.50158	3.25672	2.69048	2.76879	2.63933	2.7686	2.54634	2.60109	2.81693	2.50984	2.26124	2.41285	3.24822	2.5062	2.83129	2.8795	3.18456	2.87708	3.1689	2.73443	2.12398	2.91283	2.51539	2.77296
236	PS(18:0/18:1)	7.47969	9.82008	8.48082	8.312	8.29807	7.69674	7.56382	7.17631	8.64265	6.46014	7.19229	5.39	10.169	7.80525	8.01645	8.55196	10.4366	9.30135	10.949	8.86812	6.52213	11.0054	7.379	8.05329
237	PS(18:2/20:4)	0.26328	0.294192	0.281939	0.271925	0.2389	0.254062	0.247862	0.305928	0.291905	0.259977	0.321455	0.288645	0.317139	0.270575	0.312569	0.36799	0.27523	0.265485	0.27823	0.277595	0.271661	0.3364	0.261597	0.33145
238	PS(18:1/20:4)	0.283754	0.377211	0.293665	0.309028	0.286799	0.330026	0.285245	0.323503	0.27947	0.285657	0.250775	0.292976	0.427982	0.286286	0.324157	0.372327	0.344771	0.315864	0.359855	0.31417	0.224693	0.360924	0.272603	0.287041
239	PS(18:0/20:4)	2.74803	3.80121	3.00042	2.96288	2.64225	3.41636	2.70295	3.10637	3.0498	2.49546	2.76065	2.53599	4.09297	2.71253	3.05486	3.40275	3.2665	3.1593	3.77199	2.97531	2.44099	3.34437	2.88439	2.8217
240	PS(18:0/20:2)	0.198694	0.299422	0.215971	0.225874	0.205611	0.219823	0.194663	0.198495	0.230033	0.157284	0.183611	0.129127	0.266997	0.195001	0.211064	0.216169	0.319727	0.216689	0.301412	0.239322	0.16563	0.240513	0.194694	0.246994
241	PS(18:0/20:1)	0.377008	0.621301	0.476755	0.500469	0.464838	0.557633	0.431306	0.453131	0.560974	0.334132	0.539707	0.282479	0.607196	0.476497	0.460886	0.534379	0.635545	0.484872	0.794372	0.586965	0.412585	0.673069	0.518173	0.61139
242	PS(18:1/22:6)	0.930939	1.11294	0.948065	1.10338	0.963515	1.01306	0.903256	1.19419	1.06455	0.965974	1.00829	0.961113	1.01551	0.937961	0.989781	0.990667	1.09961	1.05266	1.10134	0.921764	0.816461	0.904559	0.931333	1.00855
243	PS(18:0/22:6)	33.328	40.3628	37.551	37.0222	34.2713	39.2769	34.8452	37.3262	40.2795	33.6984	39.9753	34.3217	38.0477	36.0712	39.8161	34.8963	40.9253	37.7178	39.384	33.8614	32.8245	35.3064	35.0188	40.2465
244	PS(40:4)	2.24565	3.17491	2.59181	2.39956	2.35247	2.82482	2.53451	2.3297	2.52155	2.08139	2.42043	2.04998	2.98277	2.24812	2.45469	2.28254	2.95977	2.60775	2.76956	2.32186	2.01207	2.32179	2.25463	2.32318
245	PS(40:2)	0.201551	0.320655	0.193513	0.236356	0.196773	0.233484	0.168883	0.203718	0.217007	0.131763	0.183244	0.113528	0.301363	0.176292	0.223292	0.21497	0.295151	0.211759	0.289187	0.239901	0.144002	0.231425	0.167117	0.223054
246	PS(40:1)	0.0935329	0.135216	0.0932083	0.124868	0.08303	0.102952	0.0755138	0.0945186	0.143933	0.0661607	0.127433	0.0735236	0.192718	0.095802	0.136171	0.15336	0.123932	0.113337	0.143241	0.178418	0.110756	0.216553	0.106235	0.140549
247	PS(20:0/22:2)	0.0908526	0.169958	0.0852845	0.0986282	0.0842717	0.104979	0.0675859	0.0845165	0.122097	0.0561477	0.0826548	0.0561908	0.202443	0.0773971	0.118508	0.134816	0.120843	0.104186	0.125882	0.119573	0.0759117	0.140922	0.0844042	0.102935
248	PS(22:6/22:6)	0.549553	0.639752	0.517652	0.598393	0.625741	0.578216	0.52161	0.695542	0.61276	0.659409	0.533252	0.659372	0.638163	0.617046	0.588061	0.63661	0.652455	0.682999	0.617019	0.588389	0.51157	0.600467	0.532254	0.588467
249	PS(22:6/22:4)	0.626573	0.836682	0.667812	0.703884	0.565853	0.72771	0.706717	0.743566	0.665184	0.646575	0.64627	0.667515	0.612574	0.650599	0.71841	0.589384	0.742403	0.739642	0.652691	0.549176	0.549174	0.538208	0.576437	0.690702
250	GM1(d18:1/16:0) or (d20:1/14:0)	0.167841	0.220142	0.296876	0.282625	0.215335	0.263042	0.15231	0.247932	0.171704	0.169838	0.126623	0.253271	0.231835	0.155849	0.214907	0.216917	0.227117	0.174465	0.211722	0.249418	0.194514	0.0922378	0.235815	0.187102
251	GM1(d18:1/18:1) or (d20:1/16:1)	0.646608	0.566985	0.762608	1.09361	0.721061	0.809076	0.690909	0.718998	0.701997	0.501013	0.450652	0.541769	0.594465	0.607562	0.701319	0.618661	0.764098	0.660506	0.701461	0.552993	0.587591	0.450516	0.715587	0.780721
252	GM1(d18:1/18:0) or (d20:1/16:0)	7.03766	8.24843	7.42433	8.22546	7.78715	7.6598	6.63724	7.45403	8.30372	6.85183	6.38119	7.09025	6.46189	7.63152	8.4753	5.10723	7.70564	8.17938	8.34165	6.27768	7.15256	5.60733	8.66806	7.84476
253	GM1(d18:1/20:0) or (d20:1/18:0)	0.779914	0.781297	0.713527	0.767761	0.838882	0.722927	0.69624	0.652638	0.931834	0.760004	0.757055	0.59588	0.69011	0.88919	0.889678	0.398905	0.749099	0.908056	0.947395	0.585268	0.801779	0.773251	0.973612	1.05365

## Sheet: WT vs KO
		Discovery?	P value	minuslog10(p-value)	Mean of WT	Mean of Grn-/-	FC	log2(FC)	Difference	SE of difference	t ratio	df	q value
119	BMP(40:8)	Yes	5.2892e-07	6.27661	0.0631	0.01653	0.261965	-1.93255	0.04658	0.002087	22.32	6	0.000132484
121	BMP(20:4/22:6)	Yes	3.33462e-06	5.47695	0.1459	0.06615	0.453393	-1.14117	0.07973	0.004876	16.35	6	0.000417627
116	BMP(18:1/18:1)	Yes	2.10097e-05	4.67758	0.08535	0.04278	0.50123	-0.996455	0.04258	0.003569	11.93	6	0.00168724
122	BMP(22:6/22:6)	Yes	2.69442e-05	4.56954	0.5524	0.2681	0.485337	-1.04294	0.2843	0.02488	11.43	6	0.00168724
218	ST(d18:1/OH_18:2)	Yes	9.4298e-05	4.0255	0.02753	0.003075	0.111696	-3.16235	0.02445	0.002664	9.177	6	0.00472395
113	BMP(16:0/18:2)	Yes	0.000463424	3.33402	0.00985	0.0004	0.0406091	-4.62205	0.00945	0.001373	6.884	6	0.0193464
228	ST(d18:1/25:1)	No	0.00568656	2.24515	0.1158	0.07825	0.675734	-0.565473	0.03758	0.008947	4.2	6	0.190996
101	CAR(14:0)	No	0.00745693	2.12744	6.902	4.748	0.687917	-0.539695	2.154	0.5439	3.959	6	0.190996
220	ST(d18:1/22:1)	No	0.00758121	2.12026	0.2803	0.2012	0.717802	-0.478341	0.07908	0.02004	3.945	6	0.190996
192	PA(16:0/18:2)	No	0.00762522	2.11775	0.04548	0.03228	0.709763	-0.494592	0.0132	0.00335	3.94	6	0.190996
225	ST(d18:1/24:2)	No	0.00973769	2.01154	0.4769	0.3402	0.713357	-0.487304	0.1367	0.03665	3.73	6	0.205218
102	CAR(16:1)	No	0.0098316	2.00738	1.819	1.127	0.619571	-0.690658	0.692	0.1859	3.722	6	0.205218
120	BMP(18:1/22:6)	No	0.0125715	1.90061	0.0172	0.0011	0.0639535	-3.96683	0.0161	0.004578	3.517	6	0.232111
227	ST(d18:1/OH_24:2)	No	0.0129733	1.88695	0.04785	0.03013	0.629676	-0.667318	0.01773	0.005078	3.491	6	0.232111
222	ST(d18:1/OH_22:1)	No	0.014811	1.82942	0.1136	0.08565	0.753961	-0.407438	0.02793	0.008256	3.383	6	0.232609
196	PA(P18:0/20:4)	No	0.0148585	1.82803	0.01245	0.0047	0.37751	-1.40541	0.00775	0.002293	3.38	6	0.232609
190	PA(16:0/16:1)	No	0.0179146	1.74679	0.02518	0.01305	0.518268	-0.948228	0.01213	0.003754	3.23	6	0.253427
193	PA(16:0/18:1)	No	0.0183531	1.73629	0.5851	0.401	0.685353	-0.545081	0.1841	0.05734	3.211	6	0.253427
131	PG(38:6)	No	0.0192235	1.71617	0.0684	0.07548	1.10351	0.142098	-0.007075	0.002229	3.174	6	0.253427
201	PI(16:0/16:0)	No	0.0203953	1.69047	0.1087	0.0889	0.817847	-0.290097	0.0198	0.006331	3.127	6	0.255431
194	PA(36:2)	No	0.0243074	1.61426	0.2132	0.1375	0.644934	-0.632776	0.07575	0.02533	2.99	6	0.282656
103	CAR(16:0)	No	0.0250195	1.60172	21.07	18.05	0.856668	-0.223191	3.018	1.017	2.968	6	0.282656
226	ST(d18:1/24:1)	No	0.0259546	1.58579	5.076	3.839	0.756304	-0.402962	1.237	0.4206	2.94	6	0.282656
6	SM(d18:1/20:0)	No	0.0331802	1.47912	0.06665	0.1278	1.91748	0.939211	-0.06115	0.02222	2.753	6	0.302752
198	PA(18:0/20:2)	No	0.0337735	1.47142	0.0508	0.02898	0.570472	-0.809771	0.02183	0.007968	2.739	6	0.302752
229	ST(d18:1/25:0) and/or (d18:1/OH_24:1)	No	0.0337944	1.47116	0.6924	0.5352	0.772964	-0.371528	0.1571	0.05737	2.739	6	0.302752
223	ST(d18:1/23:0)	No	0.034113	1.46708	0.1971	0.1587	0.805175	-0.312626	0.03838	0.01405	2.732	6	0.302752
44	PE(P18:1/16:0) and/or (P16:0/18:1)	No	0.0356281	1.44821	3.472	2.799	0.806164	-0.310855	0.6723	0.2491	2.699	6	0.302752
100	Cer(d18:1/24:0)	No	0.0357317	1.44695	0.0257	0.02303	0.896109	-0.158254	0.002675	0.0009919	2.697	6	0.302752
110	CAR(20:2)	No	0.0362606	1.44057	0.2304	0.1486	0.644965	-0.632707	0.0818	0.03046	2.686	6	0.302752
106	CAR(18:1)	No	0.0398947	1.39908	10.72	8.887	0.829011	-0.270537	1.828	0.6994	2.614	6	0.322349
124	PG(16:0/16:0)	No	0.0457225	1.33987	0.1147	0.1292	1.12642	0.171741	-0.0145	0.00577	2.513	6	0.351578
231	ST(d18:1/26:1)	No	0.046755	1.33017	0.03585	0.02423	0.675872	-0.565179	0.01163	0.004657	2.496	6	0.351578
52	PE(O18:0/18:1)	No	0.0486132	1.31325	0.1309	0.05643	0.431092	-1.21393	0.07445	0.03017	2.468	6	0.351578
56	PE(36:1)	No	0.0491266	1.30868	2.896	2.458	0.848757	-0.236577	0.438	0.1781	2.46	6	0.351578
72	PE(O20:0/20:4) and/or (P18:0/22:3)	No	0.0509793	1.29261	0.1923	0.2983	1.55122	0.633405	-0.106	0.04358	2.433	6	0.354075
206	PI(18:0/18:2)	No	0.0523026	1.28148	0.08628	0.07205	0.835072	-0.260028	0.01423	0.005893	2.414	6	0.354075
144	CL(72:9)	No	0.0561499	1.25065	0.1714	0.1521	0.887398	-0.172347	0.01928	0.008161	2.362	6	0.356336
111	CAR(20:1)	No	0.0575366	1.24006	0.7374	0.6682	0.906157	-0.142167	0.06918	0.02951	2.344	6	0.356336
50	PE(P18:1/18:1), (P18:0/18:2), and/or (P16:0/20:2)	No	0.0583231	1.23416	7.684	6.082	0.791515	-0.337312	1.603	0.6867	2.334	6	0.356336
14	PC(14:1/16:0)	No	0.0593039	1.22692	0.1459	0.09763	0.669157	-0.579583	0.04825	0.02078	2.322	6	0.356336
133	PG(18:0/20:4)	No	0.0611136	1.21386	0.329	0.3517	1.069	0.0962578	-0.02275	0.009892	2.3	6	0.356336
138	CL(70:7)	No	0.0611723	1.21345	0.201	0.1783	0.887065	-0.172889	0.02275	0.009895	2.299	6	0.356336
143	CL(20:4/20:4/16:1/16:1)	No	0.0687114	1.16297	0.1176	0.1018	0.865646	-0.20815	0.0158	0.007135	2.215	6	0.385149
139	CL(70:6)	No	0.0691939	1.15993	0.1454	0.129	0.887208	-0.172656	0.0164	0.007423	2.209	6	0.385149
195	PA(18:0/18:1)	No	0.0751713	1.12395	0.5306	0.4009	0.75556	-0.404382	0.1297	0.06034	2.149	6	0.409324
107	CAR(18:0)	No	0.0804741	1.09434	5.282	4.888	0.925407	-0.11184	0.3943	0.1877	2.1	6	0.428876
245	PS(40:2)	No	0.0869484	1.06074	0.2381	0.1614	0.677866	-0.560927	0.07668	0.03751	2.044	6	0.452085
148	CL(18:2/18:1/18:1/18:1)	No	0.0895843	1.04777	0.5209	0.5576	1.07045	0.0982241	-0.03668	0.01813	2.023	6	0.452085
105	CAR(18:2)	No	0.0902437	1.04458	0.776	0.5859	0.755026	-0.405402	0.1902	0.09427	2.017	6	0.452085
51	PE(P18:0/18:1) and/or (P16:0/20:1)	No	0.0949316	1.02259	4.631	3.929	0.848413	-0.237162	0.7018	0.3543	1.981	6	0.466244
240	PS(18:0/20:2)	No	0.099848	1.00066	0.235	0.175	0.744681	-0.425306	0.06	0.03086	1.944	6	0.48096
157	CL(22:6/18:3/18:2/18:2)	No	0.102152	0.990752	0.1753	0.1638	0.934398	-0.0978906	0.01145	0.005939	1.928	6	0.482776
236	PS(18:0/18:1)	No	0.10422	0.982048	8.523	6.921	0.812038	-0.300381	1.602	0.8372	1.913	6	0.483427
224	ST(d18:1/OH_22:0)	No	0.109189	0.961823	0.5679	0.4872	0.857898	-0.221123	0.08078	0.04297	1.88	6	0.497265
36	PC(40:4)	No	0.114285	0.94201	0.1439	0.1637	1.1376	0.185988	-0.0198	0.01072	1.847	6	0.511181
118	BMP(18:0/18:0)	No	0.117369	0.930448	0.03203	0.01628	0.508273	-0.976323	0.01575	0.008618	1.828	6	0.515763
126	PG(16:0/18:1)	No	0.129696	0.887074	0.6557	0.6914	1.05445	0.0764847	-0.03568	0.02032	1.756	6	0.552967
18	PC(P16:0/18:0), (P18:0/16:0), (O18:1/16:0), and/or (O16:0/18:1)	No	0.13025	0.885222	0.588	0.516	0.877551	-0.188445	0.07198	0.04107	1.752	6	0.552967
114	BMP(16:0/18:1)	No	0.133567	0.874302	0.1904	0.1681	0.882878	-0.179714	0.02225	0.01283	1.734	6	0.553044
151	CL(20:4/20:4/18:2/16:1)	No	0.134837	0.870192	0.3422	0.3141	0.917884	-0.123616	0.02808	0.01625	1.727	6	0.553044
251	GM1(d18:1/18:1) or (d20:1/16:1)	No	0.138576	0.858312	0.7675	0.5489	0.715179	-0.483623	0.2186	0.128	1.708	6	0.553044
232	ST(d18:1/OH_25:1)	No	0.142526	0.846107	0.0088	0.005825	0.661932	-0.595245	0.002975	0.001763	1.687	6	0.553044
238	PS(18:1/20:4)	No	0.143779	0.842304	0.3159	0.2773	0.877809	-0.18802	0.03868	0.02301	1.681	6	0.553044
5	SM(d18:1/20:1)	No	0.145415	0.837392	0.02908	0.01598	0.549519	-0.86376	0.0131	0.007832	1.673	6	0.553044
197	PA(18:0/20:4)	No	0.145952	0.835789	0.3101	0.2504	0.807481	-0.308499	0.05975	0.03578	1.67	6	0.553044
213	PI(18:0/22:4)	No	0.151935	0.818342	0.03515	0.03103	0.882788	-0.179861	0.004125	0.002514	1.641	6	0.553044
164	CL(78:14)	No	0.152126	0.817798	0.3436	0.3255	0.947322	-0.0780725	0.01812	0.01105	1.64	6	0.553044
221	ST(d18:1/22:0)	No	0.15306	0.81514	0.3813	0.3385	0.887752	-0.171771	0.04285	0.0262	1.636	6	0.553044
62	PE(P18:1/20:0)	No	0.154556	0.810915	1.404	1.171	0.834046	-0.261802	0.2328	0.143	1.628	6	0.553044
81	LPE(P18:1)	No	0.157425	0.802928	0.1852	0.1521	0.821274	-0.284064	0.03305	0.02046	1.615	6	0.555376
63	PE(16:0/22:6)	No	0.162778	0.788404	6.543	7.14	1.09124	0.125972	-0.5964	0.3749	1.591	6	0.556948
191	PA(16:0/16:0)	No	0.163827	0.785615	0.03955	0.03265	0.825537	-0.276595	0.0069	0.00435	1.586	6	0.556948
239	PS(18:0/20:4)	No	0.164541	0.783727	3.128	2.71	0.866368	-0.206948	0.4177	0.2639	1.583	6	0.556948
9	SM(d18:1/23:1)	No	0.171527	0.765669	0.01015	0.004225	0.416256	-1.26446	0.005925	0.003816	1.553	6	0.567599
250	GM1(d18:1/16:0) or (d20:1/14:0)	No	0.173592	0.76047	0.2419	0.1804	0.745763	-0.423211	0.0615	0.03984	1.544	6	0.567599
184	LCL(18:1/18:1/20:4)	No	0.176072	0.75431	0.08703	0.1078	1.23865	0.308772	-0.02078	0.01355	1.533	6	0.567599
235	PS(18:0/18:2)	No	0.177383	0.751087	2.804	2.5	0.891583	-0.165558	0.3042	0.1991	1.528	6	0.567599
187	LCL(18:1/18:1/22:6)	No	0.180135	0.744401	0.0743	0.09198	1.23795	0.307958	-0.01768	0.01165	1.517	6	0.567599
55	PE(36:2)	No	0.18312	0.737265	2.468	2.195	0.889384	-0.169121	0.2721	0.1809	1.505	6	0.567599
150	CL(22:6/20:4/16:1/16:1)	No	0.18355	0.736246	0.04958	0.0417	0.841065	-0.249711	0.007875	0.00524	1.503	6	0.567599
61	PE(P20:1/18:1) and/or (P18:1/20:1)	No	0.193034	0.714367	3.141	2.6	0.827762	-0.272712	0.542	0.3697	1.466	6	0.579064
178	LCL(18:2/18:2/18:2)	No	0.193975	0.712255	0.04125	0.05163	1.25164	0.323815	-0.01038	0.007095	1.462	6	0.579064
153	CL(74:9)	No	0.196282	0.70712	0.8565	0.8198	0.957151	-0.0631813	0.03673	0.02526	1.454	6	0.579064
158	CL(76:12)	No	0.196504	0.706628	0.7592	0.7145	0.941122	-0.087546	0.04468	0.03075	1.453	6	0.579064
244	PS(40:4)	No	0.205361	0.687482	2.603	2.268	0.871302	-0.198755	0.3346	0.2356	1.42	6	0.595352
177	LCL(16:1/18:1/18:1)	No	0.206785	0.68448	0.01938	0.02365	1.22033	0.287272	-0.004275	0.003021	1.415	6	0.595352
73	PE(P18:0/22:2)	No	0.20931	0.679211	0.06145	0.016	0.260374	-1.94134	0.04545	0.03232	1.406	6	0.595771
37	LPC (16:0)	No	0.214436	0.668702	0.9895	1.028	1.03891	0.0550687	-0.03862	0.02782	1.388	6	0.59789
180	LCL(18:2/18:1/18:1)	No	0.214828	0.66791	0.04503	0.05873	1.30424	0.383211	-0.0137	0.009879	1.387	6	0.59789
152	CL(20:4/20:4/18:1/16:1)	No	0.223772	0.650194	0.7674	0.7325	0.954522	-0.06715	0.0349	0.02573	1.356	6	0.615939
67	PE(P18:2/22:6) and/or (18:1/20:1)	No	0.23418	0.63045	0.1376	0.08855	0.643532	-0.635916	0.04908	0.03711	1.322	6	0.632597
188	LCL(18:1/22:6/22:6)	No	0.234875	0.629163	0.02775	0.03538	1.27495	0.350446	-0.007625	0.005775	1.32	6	0.632597
2	SM(d18:1/17:0)	No	0.245802	0.609415	0.0571	0.0444	0.777583	-0.362931	0.0127	0.009875	1.286	6	0.654983
99	Cer(d18:1/24:1)	No	0.249808	0.602394	0.3263	0.3026	0.927367	-0.108787	0.02373	0.01862	1.274	6	0.656261
247	PS(20:0/22:2)	No	0.251987	0.598622	0.1112	0.07928	0.71295	-0.488128	0.03193	0.02519	1.267	6	0.656261
205	PI(16:0/20:4)	No	0.254855	0.593707	1.779	1.861	1.04609	0.0650115	-0.082	0.06514	1.259	6	0.656261
202	PI(16:0/18:2)	No	0.257274	0.589604	0.2583	0.2349	0.909408	-0.137001	0.02333	0.01864	1.252	6	0.656261
127	PG(18:2/18:2)	No	0.259381	0.586061	0.2512	0.2605	1.03702	0.0524469	-0.009325	0.007487	1.245	6	0.656261
8	SM(d18:1/22:0)	No	0.26436	0.577804	0.0284	0.04683	1.64894	0.721542	-0.01843	0.01497	1.231	6	0.66217
11	SM(d18:1/24:2)	No	0.271326	0.566509	0.0293	0.02288	0.780887	-0.356814	0.006425	0.005304	1.211	6	0.672888
29	PC(38:4)	No	0.274682	0.561169	4.781	5.108	1.0684	0.0954461	-0.3269	0.272	1.202	6	0.674533
249	PS(22:6/22:4)	No	0.296993	0.527253	0.7088	0.6564	0.926072	-0.110803	0.05235	0.04584	1.142	6	0.704247
53	PE(36:4)	No	0.299124	0.524148	1.871	1.972	1.05398	0.07585	-0.1002	0.08813	1.136	6	0.704247
252	GM1(d18:1/18:0) or (d20:1/16:0)	No	0.299486	0.523624	7.734	7.157	0.925394	-0.11186	0.5773	0.5084	1.135	6	0.704247
34	PC(18:0/22:6)	No	0.300834	0.521674	2.405	2.55	1.06029	0.0844604	-0.1448	0.1279	1.132	6	0.704247
12	SM(d18:1/24:1)	No	0.30084	0.521664	0.3656	0.2873	0.785832	-0.347708	0.0783	0.06917	1.132	6	0.704247
175	CL(20:4/20:4/22:6/22:6)	No	0.318541	0.496835	0.07808	0.08338	1.06788	0.0947483	-0.0053	0.004873	1.088	6	0.738779
16	PC(32:1)	No	0.322778	0.491096	1.063	0.9817	0.923518	-0.114787	0.08135	0.07552	1.077	6	0.741737
98	Cer(d18:1/23:0)	No	0.32823	0.483822	0.0182	0.01668	0.916484	-0.125819	0.001525	0.001433	1.064	6	0.743376
182	LCL(56:8)	No	0.329468	0.482187	0.0301	0.03738	1.24186	0.312503	-0.007275	0.006856	1.061	6	0.743376
3	SM(d18:1/18:1)	No	0.333392	0.477045	0.4632	0.4003	0.864206	-0.210554	0.0629	0.0598	1.052	6	0.743376
42	LPC (20:1)	No	0.335362	0.474486	0.01935	0.01613	0.833592	-0.262587	0.003225	0.00308	1.047	6	0.743376
115	BMP(18:2/18:2)	No	0.341007	0.467237	0.0497	0.05398	1.08612	0.119179	-0.004275	0.004134	1.034	6	0.745957
1	SM(d18:1/16:0)	No	0.342483	0.465361	0.2023	0.1711	0.845774	-0.241657	0.03123	0.0303	1.031	6	0.745957
248	PS(22:6/22:6)	No	0.358568	0.445429	0.5764	0.6162	1.06905	0.0963283	-0.03985	0.04009	0.9941	6	0.771482
97	Cer(d18:1/22:0)	No	0.360873	0.442646	0.03163	0.03503	1.10749	0.147297	-0.0034	0.003438	0.989	6	0.771482
28	PC(38:5)	No	0.367006	0.435326	2.051	1.94	0.94588	-0.0802708	0.1105	0.1133	0.9755	6	0.771482
199	PA(18:0/20:1)	No	0.369659	0.432199	0.05283	0.0428	0.810146	-0.303747	0.01003	0.01034	0.9697	6	0.771482
186	LCL(18:2/18:1/22:6)	No	0.369828	0.432001	0.09358	0.1111	1.18722	0.247587	-0.01753	0.01808	0.9693	6	0.771482
230	ST(d18:1/OH_24:0)	No	0.372682	0.428662	0.4397	0.3857	0.877189	-0.18904	0.054	0.05607	0.9631	6	0.771482
19	PC(16:0/18:2)	No	0.382038	0.417893	0.8458	0.75	0.886734	-0.173426	0.09578	0.1016	0.9431	6	0.778012
57	PE(P16:0/22:6), (18:0/18:0), and/or (P18:2/20:4)	No	0.382049	0.417881	8.739	9.415	1.07735	0.107493	-0.6754	0.7161	0.9431	6	0.778012
47	PE(16:0/18:1)	No	0.389482	0.409513	2.031	1.925	0.947809	-0.0773318	0.1059	0.1141	0.9274	6	0.778827
108	CAR(18:1-OH)	No	0.389754	0.40921	0.2862	0.3386	1.18309	0.242558	-0.05245	0.05659	0.9269	6	0.778827
31	PC(18:0/20:2) and/or (P18:2/22:6)	No	0.393181	0.405408	0.1821	0.16	0.878638	-0.186659	0.02215	0.02408	0.9197	6	0.778827
217	ST(d18:1/18:0)	No	0.397385	0.400789	0.1788	0.1665	0.931208	-0.102825	0.0123	0.0135	0.9111	6	0.778827
90	LPE(22:6)	No	0.397995	0.400122	0.7288	0.8438	1.15779	0.211378	-0.115	0.1264	0.9098	6	0.778827
49	PE(P16:0/20:3) and/or (P18:1/18:2)	No	0.401758	0.396036	0.5333	0.5999	1.12488	0.169775	-0.06657	0.0738	0.9021	6	0.780095
237	PS(18:2/20:4)	No	0.407167	0.390227	0.2778	0.2905	1.04572	0.0644916	-0.01268	0.01422	0.8911	6	0.784517
147	CL(72:6)	No	0.4144	0.38258	0.4743	0.4941	1.04175	0.0590032	-0.01983	0.02261	0.8766	6	0.785372
96	Cer(d18:1/20:0)	No	0.417346	0.379504	0.07465	0.0805	1.07837	0.108847	-0.00585	0.006718	0.8708	6	0.785372
185	LCL(18:2/18:2/22:6)	No	0.421189	0.375523	0.03028	0.03745	1.23679	0.306601	-0.007175	0.008312	0.8632	6	0.785372
69	PE(P18:0/22:6), (P18:1/22:5), and/or (18:0/20:0)	No	0.421965	0.374723	13.06	13.99	1.07121	0.0992411	-0.9329	1.083	0.8617	6	0.785372
45	PE(P18:0/16:0) and/or (P16:0/18:0)	No	0.423288	0.373364	0.6623	0.5787	0.873773	-0.194669	0.08365	0.09737	0.8591	6	0.785372
181	LCL(18:1/18:1/18:1)	No	0.428822	0.367723	0.0673	0.07618	1.13195	0.178806	-0.008875	0.01046	0.8483	6	0.78979
189	PA(16:1/16:1)	No	0.433273	0.363239	0.0214	0.0207	0.96729	-0.04798	0.0007	0.0008337	0.8397	6	0.792162
39	LPC (18:0)	No	0.448644	0.348098	0.3583	0.3697	1.03182	0.045187	-0.01143	0.0141	0.8104	6	0.809805
136	CL(18:1/18:1/16:1/16:1)	No	0.452893	0.344004	0.08123	0.0755	0.92946	-0.105536	0.005725	0.007134	0.8025	6	0.809805
48	PE(P16:0/20:4)	No	0.45584	0.341188	2.879	3.031	1.0528	0.0742261	-0.1519	0.1906	0.797	6	0.809805
123	PG(16:1/16:1)	No	0.455855	0.341173	0.0394	0.0342	0.86802	-0.204199	0.0052	0.006525	0.7969	6	0.809805
130	PG(18:0/18:1)	No	0.462278	0.335097	0.08428	0.08115	0.962862	-0.0545992	0.003125	0.003981	0.7851	6	0.809949
179	LCL(16:0/18:1/20:4)	No	0.462403	0.334979	0.02785	0.03208	1.15189	0.203997	-0.004225	0.005383	0.7848	6	0.809949
137	CL(68:3)	No	0.470076	0.327832	0.04528	0.04118	0.909452	-0.13693	0.0041	0.005319	0.7708	6	0.817672
145	CL(20:4/18:2/18:1/16:1)	No	0.480953	0.317897	0.4845	0.4648	0.95934	-0.0598866	0.01975	0.02629	0.7512	6	0.830822
241	PS(18:0/20:1)	No	0.484935	0.314317	0.4939	0.4293	0.869204	-0.202233	0.06458	0.08678	0.7441	6	0.831192
22	PC(O18:0/18:1) and/or (P18:0/18:0)	No	0.491069	0.308857	0.1385	0.1271	0.91769	-0.123922	0.01135	0.01548	0.7332	6	0.831192
183	LCL(56:7)	No	0.492087	0.307958	0.06538	0.07475	1.14332	0.193224	-0.009375	0.01282	0.7314	6	0.831192
43	LPC (22:6)	No	0.495579	0.304887	0.07775	0.08458	1.08785	0.121474	-0.006825	0.00941	0.7253	6	0.831192
112	CAR(20:0)	No	0.49776	0.30298	0.1575	0.1671	1.06095	0.0853599	-0.009575	0.01327	0.7215	6	0.831192
70	PE(P18:0/22:5) and/or (P18:1/22:4)	No	0.5042	0.297397	3.899	3.601	0.92357	-0.114707	0.2978	0.4193	0.7103	6	0.832675
234	PS(18:2/18:2)	No	0.505296	0.296454	0.09315	0.09948	1.06795	0.0948507	-0.006325	0.008929	0.7084	6	0.832675
207	PI(18:0/18:1)	No	0.525182	0.27969	0.176	0.1631	0.926705	-0.109819	0.0129	0.01913	0.6744	6	0.848085
93	LPE(24:6)	No	0.525694	0.279267	0.001875	0.0051	2.72	1.44361	-0.003225	0.004788	0.6735	6	0.848085
54	PE(36:3)	No	0.527836	0.277501	0.1361	0.1026	0.753857	-0.407636	0.03348	0.04997	0.6699	6	0.848085
91	LPE(22:5)	No	0.528191	0.277209	0.0226	0.02585	1.14381	0.193842	-0.00325	0.004856	0.6693	6	0.848085
162	CL(22:6/18:1/18:1/18:0)	No	0.539657	0.267882	0.06128	0.05818	0.949413	-0.074893	0.0031	0.004768	0.6502	6	0.856766
212	PI(18:0/22:6)	No	0.546075	0.262747	0.2677	0.2584	0.96526	-0.0510111	0.00925	0.01446	0.6396	6	0.856766
200	PI(16:0/16:1)	No	0.547041	0.26198	0.07143	0.06763	0.946801	-0.0788668	0.0038	0.005956	0.638	6	0.856766
4	SM(d18:1/18:0)	No	0.547279	0.261791	3.087	2.858	0.925818	-0.1112	0.2291	0.3593	0.6376	6	0.856766
20	PC(16:0/18:1)	No	0.554318	0.256241	23.41	22.21	0.94874	-0.0759155	1.194	1.907	0.6261	6	0.860907
27	PC(38:6)	No	0.556798	0.254302	5.261	5.446	1.03516	0.0498599	-0.1846	0.2968	0.622	6	0.860907
89	LPE(20:1)	No	0.565846	0.247302	0.0893	0.0796	0.891377	-0.165892	0.0097	0.01597	0.6074	6	0.866519
203	PI(16:0/18:1)	No	0.569429	0.24456	9.226	8.678	0.940603	-0.0883427	0.5476	0.9103	0.6016	6	0.866519
219	ST(d18:1/OH_20:0)	No	0.570807	0.243511	0.04698	0.04333	0.922307	-0.11668	0.00365	0.006089	0.5994	6	0.866519
135	PG(18:0/22:6)	No	0.578865	0.237422	0.1726	0.1794	1.0394	0.0557474	-0.0068	0.01159	0.5866	6	0.873459
209	PI(18:1/20:4)	No	0.590149	0.229038	1.734	1.683	0.970588	-0.0430687	0.05078	0.08927	0.5688	6	0.882438
159	CL(20:4/20:4/18:2/18:1)	No	0.598707	0.222786	0.9837	0.9552	0.971028	-0.0424156	0.02848	0.05127	0.5554	6	0.882438
65	PE(38:4)	No	0.604773	0.218408	15.6	16.07	1.03013	0.0428239	-0.4762	0.8722	0.546	6	0.882438
58	PE(P18:1/20:4) and/or (P16:0/22:5)	No	0.609274	0.215188	5.693	5.417	0.951519	-0.071695	0.2764	0.5127	0.539	6	0.882438
167	CL(78:11)	No	0.610168	0.214551	0.1869	0.192	1.02729	0.0388397	-0.005175	0.009625	0.5376	6	0.882438
163	CL(78:15)	No	0.611754	0.213423	0.1358	0.1329	0.978645	-0.0311424	0.00295	0.005512	0.5352	6	0.882438
24	PC(36:3)	No	0.613379	0.212271	0.4186	0.4057	0.969183	-0.045159	0.01295	0.02431	0.5327	6	0.882438
169	CL(80:16)	No	0.613396	0.212259	0.2074	0.203	0.978785	-0.0309362	0.004375	0.008213	0.5327	6	0.882438
75	PE(40:6)	No	0.617281	0.209517	21	21.75	1.03571	0.0506261	-0.7557	1.435	0.5267	6	0.882438
170	CL(22:6/20:4/20:4/18:1)	No	0.620046	0.207576	0.5952	0.6116	1.02755	0.0392139	-0.01642	0.03144	0.5225	6	0.882438
23	PC(36:4)	No	0.641102	0.193073	5.933	6.12	1.03152	0.0447699	-0.1871	0.3813	0.4906	6	0.893847
92	LPE(22:4)	No	0.643493	0.191456	0.1447	0.1631	1.12716	0.172692	-0.01838	0.03773	0.4871	6	0.893847
160	CL(20:4/20:4/18:1/18:1)	No	0.646752	0.189262	1.25	1.274	1.0192	0.0274372	-0.02448	0.05076	0.4822	6	0.893847
94	Cer(d18:1/16:0)	No	0.64735	0.188861	0.08915	0.09413	1.05586	0.0784198	-0.004975	0.01034	0.4813	6	0.893847
155	CL(20:4/18:1/18:1/18:1)	No	0.648273	0.188242	0.9051	0.9328	1.0306	0.0434906	-0.02775	0.05782	0.4799	6	0.893847
215	ST(d18:1/OH_16:0)	No	0.650608	0.186681	0.03275	0.03123	0.953588	-0.0685623	0.001525	0.003201	0.4765	6	0.893847
79	LPE(P16:0)	No	0.655337	0.183535	0.1128	0.1056	0.93617	-0.0951572	0.007275	0.0155	0.4694	6	0.893847
71	PE(P18:0/22:4), (P20:0/20:4), and/or (P18:1/22:3)	No	0.657742	0.181944	3.361	3.221	0.958346	-0.0613819	0.1397	0.2999	0.4659	6	0.893847
165	CL(22:6/20:4/18:2/18:1)	No	0.660179	0.180338	0.7397	0.7259	0.981344	-0.0271695	0.01383	0.02991	0.4623	6	0.893847
146	CL(72:7)	No	0.665578	0.176801	0.8204	0.8113	0.988908	-0.016092	0.00905	0.01992	0.4543	6	0.896312
132	PG(18:1/20:4)	No	0.670237	0.173771	0.09693	0.1004	1.0358	0.0507441	-0.003475	0.007766	0.4475	6	0.896467
25	PC(36:2)	No	0.676254	0.16989	2.104	2.035	0.967205	-0.0481059	0.06803	0.1551	0.4387	6	0.896467
242	PS(18:1/22:6)	No	0.67652	0.169719	1.024	1	0.976562	-0.0342157	0.02385	0.05442	0.4383	6	0.896467
60	PE(P18:0/20:3)	No	0.682297	0.166026	1.082	1.044	0.96488	-0.0515788	0.03823	0.08892	0.4299	6	0.896467
210	PI(18:0/20:4)	No	0.685074	0.164262	8.435	8.536	1.01197	0.0171721	-0.1017	0.2389	0.4258	6	0.896467
128	PG(18:1/18:2)	No	0.690603	0.160772	0.02378	0.0252	1.05971	0.083675	-0.001425	0.00341	0.4178	6	0.896467
246	PS(40:1)	No	0.700292	0.154721	0.1117	0.1028	0.920322	-0.119789	0.00895	0.02216	0.4039	6	0.896467
173	CL(22:6/22:6/20:4/18:1)	No	0.700778	0.15442	0.3696	0.3823	1.03436	0.0487404	-0.01273	0.03156	0.4032	6	0.896467
88	LPE(20:2)	No	0.709109	0.149287	0.00555	0.006325	1.13964	0.188578	-0.000775	0.001981	0.3913	6	0.896467
68	PE(P18:1/22:6) and/or (18:0/20:1)	No	0.712307	0.147333	3.988	4.119	1.03285	0.0466287	-0.1307	0.338	0.3867	6	0.896467
208	PI(38:6)	No	0.721208	0.141939	0.283	0.2892	1.02191	0.0312655	-0.0062	0.01657	0.3741	6	0.896467
86	LPE(20:4)	No	0.725325	0.139467	0.3834	0.4069	1.06129	0.0858239	-0.02353	0.06388	0.3683	6	0.896467
117	BMP(18:0/18:1)	No	0.727332	0.138267	0.08418	0.0785	0.932526	-0.100785	0.005675	0.01553	0.3654	6	0.896467
156	CL(74:6)	No	0.728344	0.137663	0.1392	0.1421	1.02083	0.0297473	-0.00295	0.008104	0.364	6	0.896467
125	PG(16:0/18:2)	No	0.730062	0.13664	0.0234	0.02283	0.975641	-0.0355777	0.000575	0.00159	0.3616	6	0.896467
176	CL(84:19)	No	0.73026	0.136523	0.1702	0.1772	1.04113	0.0581476	-0.007	0.01937	0.3613	6	0.896467
154	CL(74:8)	No	0.737993	0.131947	0.9543	0.9694	1.01582	0.0226492	-0.01515	0.04323	0.3504	6	0.896467
233	PS(16:0/18:1)	No	0.740991	0.130187	0.7832	0.7602	0.970633	-0.0430017	0.023	0.06643	0.3462	6	0.896467
21	PC(16:0/18:0)	No	0.745234	0.127707	2.14	2.196	1.02617	0.0372673	-0.05595	0.1644	0.3403	6	0.896467
32	PC(18:0/20:1) and/or (P18:1/22:6)	No	0.746479	0.126982	0.1343	0.1274	0.948622	-0.076094	0.006875	0.02031	0.3386	6	0.896467
7	SM(d18:1/22:1)	No	0.749439	0.125264	0.057	0.05293	0.928596	-0.106876	0.004075	0.01219	0.3344	6	0.896467
83	LPE(18:2)	No	0.750734	0.124514	0.007575	0.0066	0.871287	-0.19878	0.000975	0.002931	0.3326	6	0.896467
13	SM(d18:1/24:0)	No	0.754599	0.122284	0.03808	0.03308	0.868697	-0.203074	0.005	0.01528	0.3272	6	0.896467
109	CAR(20:4)	No	0.755987	0.121486	1.331	1.28	0.961683	-0.0563668	0.0516	0.1586	0.3253	6	0.896467
204	PI(16:1/20:4)	No	0.760895	0.118675	0.0616	0.06063	0.984253	-0.0228985	0.000975	0.003061	0.3185	6	0.896467
66	PE(38:3)	No	0.761121	0.118547	0.3892	0.4068	1.04522	0.063808	-0.01763	0.05539	0.3182	6	0.896467
35	PC(18:0/22:5)	No	0.762352	0.117845	0.1868	0.1833	0.981263	-0.0272877	0.003425	0.01082	0.3165	6	0.896467
142	CL(70:3)	No	0.765905	0.115825	0.07118	0.06863	0.964175	-0.0526326	0.00255	0.008184	0.3116	6	0.896467
82	LPE(P18:0)	No	0.769675	0.113692	0.1302	0.1261	0.96851	-0.0461612	0.004075	0.0133	0.3064	6	0.89669
211	PI(18:1/22:6)	No	0.799556	0.0971511	0.04468	0.04368	0.977619	-0.0326563	0.001	0.003767	0.2654	6	0.924825
46	PE(34:2)	No	0.803932	0.0947804	0.1105	0.09998	0.904796	-0.144335	0.01055	0.04066	0.2595	6	0.924825
17	PC(16:0/16:0)	No	0.806424	0.0934365	9.932	10.11	1.01792	0.0256268	-0.1767	0.6899	0.2561	6	0.924825
172	CL(22:6/22:6/20:4/18:2)	No	0.809033	0.0920339	0.1137	0.1146	1.00792	0.0113748	-0.000925	0.003662	0.2526	6	0.924825
76	PE(40:5)	No	0.81505	0.0888155	0.8623	0.8426	0.977154	-0.033342	0.01965	0.08039	0.2444	6	0.924825
30	PC(18:0/20:3)	No	0.818667	0.0868926	0.1177	0.1206	1.02464	0.0351156	-0.002825	0.01179	0.2395	6	0.924825
161	CL(76:9)	No	0.819671	0.0863604	0.7356	0.7472	1.01577	0.022573	-0.01163	0.04881	0.2382	6	0.924825
26	PC(18:0/18:1)	No	0.834262	0.0786977	5.83	5.946	1.0199	0.0284236	-0.1164	0.5328	0.2185	6	0.928461
59	PE(P18:0/20:4), (P16:0/22:4), and/or (P18:1/20:3)	No	0.835484	0.0780617	8.405	8.564	1.01892	0.027037	-0.1595	0.7355	0.2169	6	0.928461
104	CAR(16:1-OH)	No	0.835985	0.0778017	0.3674	0.3585	0.975776	-0.0353785	0.008925	0.04128	0.2162	6	0.928461
78	PE(22:6/22:6)	No	0.844483	0.0734092	0.2641	0.2141	0.810678	-0.3028	0.05005	0.2444	0.2048	6	0.928461
84	LPE(18:1)	No	0.844735	0.0732794	0.3699	0.3573	0.965937	-0.0499994	0.0126	0.06162	0.2045	6	0.928461
40	LPC (P20:5)	No	0.845134	0.0730746	0.01885	0.01958	1.03873	0.0548162	-0.000725	0.003555	0.204	6	0.928461
174	CL(82:16)	No	0.86104	0.0649766	0.08103	0.07993	0.986425	-0.0197191	0.0011	0.00602	0.1827	6	0.941121
214	ST(d18:1/12:0)	No	0.87172	0.0596228	0.1611	0.154	0.955928	-0.0650261	0.007125	0.04228	0.1685	6	0.941121
15	PC(O16:0/16:0)	No	0.876503	0.0572468	0.1887	0.1924	1.01961	0.0280144	-0.003675	0.02266	0.1622	6	0.941121
10	SM(d18:1/23:0)	No	0.876676	0.0571611	0.01833	0.0169	0.921986	-0.117184	0.001425	0.0088	0.1619	6	0.941121
38	LPC (18:1)	No	0.877533	0.0567364	0.4304	0.4257	0.98908	-0.015841	0.004775	0.0297	0.1608	6	0.941121
166	CL(22:6/20:4/18:1/18:1)	No	0.879201	0.0559119	1.028	1.039	1.0107	0.0153554	-0.01135	0.07157	0.1586	6	0.941121
140	CL(70:5)	No	0.884423	0.05334	0.2208	0.2224	1.00725	0.0104166	-0.001575	0.01038	0.1517	6	0.942682
134	PG(18:1/22:6)	No	0.893635	0.0488396	0.04528	0.0464	1.02473	0.0352508	-0.001125	0.008066	0.1395	6	0.948465
33	PC(40:7)	No	0.904386	0.0436462	1.129	1.138	1.00797	0.0114551	-0.008425	0.06724	0.1253	6	0.953972
80	LPE(16:0)	No	0.906441	0.0426604	0.1477	0.1498	1.01422	0.0203678	-0.002125	0.01734	0.1226	6	0.953972
141	CL(70:4)	No	0.913013	0.0395232	0.3224	0.3208	0.995037	-0.0071776	0.001625	0.01426	0.1139	6	0.95405
149	CL(18:1/18:1/18:1/18:1)	No	0.914133	0.0389906	0.4541	0.4489	0.988549	-0.0166159	0.005175	0.04602	0.1125	6	0.95405
77	PE(40:4)	No	0.922472	0.035047	1.843	1.831	0.993489	-0.00942428	0.0123	0.1212	0.1015	6	0.958758
41	LPC (20:4)	No	0.943471	0.0252716	0.0884	0.08755	0.990385	-0.0139392	0.00085	0.0115	0.07393	6	0.975772
216	ST(d18:1/18:2)	No	0.946633	0.0238185	0.07213	0.07083	0.981977	-0.0262389	0.0013	0.01863	0.06978	6	0.975772
171	CL(80:14)	No	0.951553	0.021567	0.5358	0.5387	1.00541	0.00778748	-0.00285	0.045	0.06334	6	0.976824
87	LPE(20:3)	No	0.962954	0.0163942	0.02085	0.02108	1.01103	0.0158275	-0.000225	0.004647	0.04842	6	0.981206
64	PE(38:5)	No	0.963657	0.0160775	2.726	2.718	0.997065	-0.00424011	0.008125	0.1711	0.0475	6	0.981206
168	CL(22:6/20:4/20:4/18:3)	No	0.971638	0.0124953	0.05825	0.05808	0.997082	-0.0042166	0.000175	0.004722	0.03706	6	0.983016
129	PG(18:1/18:1)	No	0.973283	0.0117609	0.1083	0.1085	1.00185	0.0026618	-0.00015	0.004297	0.03491	6	0.983016
85	LPE(18:0)	No	0.977768	0.00976413	0.2666	0.2658	0.996999	-0.00433568	0.0008	0.02754	0.02905	6	0.98358
95	Cer(d18:1/18:0)	No	0.982812	0.0075296	3.296	3.3	1.00121	0.00174978	-0.0037	0.1648	0.02246	6	0.984699
253	GM1(d18:1/20:0) or (d20:1/18:0)	No	0.99375	0.0027227	0.7606	0.7612	1.00079	0.00113762	-0.000575	0.07043	0.008165	6	0.988256
74	PE(18:1/22:6)	No	0.994253	0.00250298	1.753	1.754	1.00057	0.000822752	-0.000675	0.08991	0.007508	6	0.988256
243	PS(18:0/22:6)	No	0.999088	0.000396359	37.07	37.07	1	0	-0.002725	2.287	0.001192	6	0.989136

## Sheet: PS19 vs PS19 KO
		Discovery?	P value	minuslog10(p-value)	Mean of PS19	Mean of PS19 Grn-/-	FC	log2(FC)	Difference	SE of difference	t ratio	df	q value
121	BMP(20:4/22:6)	Yes	0.00011266	3.94823	0.1607	0.05195	0.323273	-1.62917	0.1087	0.01222	8.892	6	0.0224867
122	BMP(22:6/22:6)	Yes	0.000171328	3.76617	0.6613	0.2349	0.355209	-1.49326	0.4264	0.05168	8.251	6	0.0224867
119	BMP(40:8)	Yes	0.000363928	3.43898	0.08888	0.012	0.135014	-2.88882	0.07688	0.01068	7.198	6	0.0318437
218	ST(d18:1/OH_18:2)	No	0.00114085	2.94277	0.04165	0.001275	0.0306122	-5.02975	0.04038	0.006949	5.81	6	0.074868
120	BMP(18:1/22:6)	No	0.00291809	2.5349	0.02683	0.00185	0.0689527	-3.85825	0.02498	0.005174	4.827	6	0.148879
116	BMP(18:1/18:1)	No	0.00340296	2.46814	0.1133	0.0498	0.439541	-1.18593	0.06348	0.01357	4.678	6	0.148879
215	ST(d18:1/OH_16:0)	No	0.00540133	2.2675	0.0413	0.02483	0.601211	-0.734058	0.01648	0.00388	4.246	6	0.20255
113	BMP(16:0/18:2)	No	0.00988283	2.00512	0.01533	0.000825	0.053816	-4.21582	0.0145	0.003901	3.717	6	0.289803
24	PC(36:3)	No	0.00993611	2.00278	0.4817	0.4028	0.836205	-0.258071	0.0789	0.02125	3.713	6	0.289803
54	PE(36:3)	No	0.014458	1.83989	0.2106	0.1058	0.502374	-0.993166	0.1048	0.0308	3.402	6	0.316268
115	BMP(18:2/18:2)	No	0.012163	1.91496	0.05615	0.03923	0.698664	-0.517329	0.01693	0.004776	3.544	6	0.316268
32	PC(18:0/20:1) and/or (P18:1/22:6)	No	0.0137536	1.86158	0.1438	0.1891	1.31502	0.395086	-0.04525	0.01314	3.443	6	0.316268
206	PI(18:0/18:2)	No	0.0196375	1.70691	0.0905	0.07815	0.863536	-0.211672	0.01235	0.003912	3.157	6	0.396527
227	ST(d18:1/OH_24:2)	No	0.0333838	1.47646	0.05333	0.03468	0.650291	-0.620843	0.01865	0.006787	2.748	6	0.502625
94	Cer(d18:1/16:0)	No	0.0449534	1.34724	0.1045	0.07535	0.721053	-0.471824	0.02913	0.01153	2.525	6	0.502625
225	ST(d18:1/24:2)	No	0.0360347	1.44328	0.5013	0.3666	0.731299	-0.451467	0.1347	0.05007	2.69	6	0.502625
222	ST(d18:1/OH_22:1)	No	0.0459543	1.33767	0.1245	0.093	0.746988	-0.420843	0.03148	0.01254	2.509	6	0.502625
49	PE(P16:0/20:3) and/or (P18:1/18:2)	No	0.0317624	1.49809	0.5812	0.4441	0.764109	-0.38815	0.1371	0.04922	2.786	6	0.502625
145	CL(20:4/18:2/18:1/16:1)	No	0.0413214	1.38382	0.5033	0.4046	0.803894	-0.314922	0.09875	0.03816	2.588	6	0.502625
153	CL(74:9)	No	0.0354249	1.45069	0.8582	0.7311	0.851899	-0.231245	0.1272	0.04704	2.703	6	0.502625
159	CL(20:4/20:4/18:2/18:1)	No	0.0379576	1.4207	1	0.8539	0.8539	-0.227861	0.1461	0.05511	2.651	6	0.502625
154	CL(74:8)	No	0.0448882	1.34787	0.9869	0.8723	0.883879	-0.17808	0.1146	0.04537	2.527	6	0.502625
64	PE(38:5)	No	0.0330408	1.48095	2.937	2.631	0.895812	-0.158732	0.3058	0.111	2.756	6	0.502625
248	PS(22:6/22:6)	No	0.0450499	1.34631	0.62	0.5582	0.900323	-0.151486	0.06175	0.02447	2.524	6	0.502625
19	PC(16:0/18:2)	No	0.0518067	1.28561	1.033	0.7829	0.75789	-0.39994	0.25	0.1033	2.421	6	0.54397
220	ST(d18:1/22:1)	No	0.0633077	1.19854	0.2731	0.2107	0.771512	-0.374239	0.06243	0.02745	2.274	6	0.553943
45	PE(P18:0/16:0) and/or (P16:0/18:0)	No	0.0602533	1.22002	0.5481	0.4716	0.860427	-0.216875	0.07648	0.0331	2.31	6	0.553943
130	PG(18:0/18:1)	No	0.0569929	1.24418	0.08963	0.0837	0.933839	-0.0987541	0.005925	0.00252	2.351	6	0.553943
21	PC(16:0/18:0)	No	0.060277	1.21985	2.174	2.658	1.22263	0.289989	-0.4835	0.2093	2.31	6	0.553943
17	PC(16:0/16:0)	No	0.0622613	1.20578	9.789	12.01	1.22689	0.295003	-2.222	0.9719	2.286	6	0.553943
179	LCL(16:0/18:1/20:4)	No	0.0716642	1.1447	0.0301	0.02445	0.812292	-0.299929	0.00565	0.002587	2.184	6	0.562005
158	CL(76:12)	No	0.077075	1.11309	0.7471	0.634	0.848615	-0.236819	0.1131	0.05306	2.131	6	0.562005
165	CL(22:6/20:4/18:2/18:1)	No	0.073208	1.13544	0.7635	0.6722	0.880419	-0.183738	0.09125	0.04208	2.169	6	0.562005
53	PE(36:4)	No	0.0693027	1.15925	1.983	1.754	0.884518	-0.177036	0.2298	0.104	2.208	6	0.562005
146	CL(72:7)	No	0.0729514	1.13697	0.7705	0.7028	0.912135	-0.132681	0.06775	0.03121	2.171	6	0.562005
181	LCL(18:1/18:1/18:1)	No	0.0750998	1.12436	0.05485	0.0633	1.15406	0.206714	-0.00845	0.00393	2.15	6	0.562005
142	CL(70:3)	No	0.0815096	1.08879	0.05748	0.07415	1.29001	0.367387	-0.01668	0.007975	2.091	6	0.578278
73	PE(P18:0/22:2)	No	0.105105	0.978376	0.04705	0.004975	0.105739	-3.24143	0.04208	0.02206	1.907	6	0.596604
46	PE(34:2)	No	0.0996249	1.00163	0.1722	0.0935	0.542973	-0.881047	0.07868	0.04043	1.946	6	0.596604
52	PE(O18:0/18:1)	No	0.106821	0.971345	0.1633	0.09958	0.609798	-0.713597	0.06368	0.03359	1.896	6	0.596604
105	CAR(18:2)	No	0.0977915	1.0097	0.9471	0.5822	0.614719	-0.702002	0.3649	0.1863	1.959	6	0.596604
192	PA(16:0/18:2)	No	0.104332	0.981584	0.05393	0.03985	0.738921	-0.436508	0.01408	0.007359	1.913	6	0.596604
81	LPE(P18:1)	No	0.0964392	1.01575	0.1845	0.1532	0.830352	-0.268205	0.0313	0.01589	1.969	6	0.596604
164	CL(78:14)	No	0.0936282	1.02859	0.3452	0.2982	0.863847	-0.211152	0.04698	0.0236	1.991	6	0.596604
147	CL(72:6)	No	0.0909681	1.04111	0.5184	0.4567	0.88098	-0.182819	0.06175	0.0307	2.011	6	0.596604
126	PG(16:0/18:1)	No	0.106263	0.973616	0.7174	0.6448	0.898801	-0.153926	0.07258	0.03821	1.899	6	0.596604
137	CL(68:3)	No	0.0937985	1.0278	0.0335	0.04173	1.24567	0.316924	-0.008225	0.004134	1.989	6	0.596604
140	CL(70:5)	No	0.110305	0.957406	0.2322	0.2034	0.875969	-0.191048	0.0288	0.01538	1.872	6	0.603229
26	PC(18:0/18:1)	No	0.117509	0.929928	6.156	7.017	1.13986	0.188861	-0.8609	0.4713	1.827	6	0.629514
228	ST(d18:1/25:1)	No	0.121196	0.916512	0.1281	0.09295	0.725605	-0.462744	0.03513	0.01947	1.804	6	0.631569
39	LPC (18:0)	No	0.122705	0.911138	0.4214	0.3948	0.936877	-0.0940683	0.02663	0.01483	1.796	6	0.631569
5	SM(d18:1/20:1)	No	0.154762	0.810337	0.02275	0.01328	0.583736	-0.776611	0.009475	0.005822	1.627	6	0.636773
232	ST(d18:1/OH_25:1)	No	0.15376	0.813157	0.01298	0.008	0.616333	-0.698218	0.004975	0.003048	1.632	6	0.636773
97	Cer(d18:1/22:0)	No	0.165754	0.780536	0.03738	0.02435	0.651418	-0.618345	0.01303	0.008257	1.578	6	0.636773
231	ST(d18:1/26:1)	No	0.143733	0.842444	0.03905	0.02805	0.71831	-0.477322	0.011	0.006543	1.681	6	0.636773
194	PA(36:2)	No	0.164598	0.783574	0.2354	0.1851	0.786321	-0.346809	0.05025	0.03175	1.583	6	0.636773
238	PS(18:1/20:4)	No	0.16205	0.790352	0.3527	0.2863	0.811738	-0.300914	0.0664	0.04166	1.594	6	0.636773
151	CL(20:4/20:4/18:2/16:1)	No	0.140193	0.853273	0.3337	0.2722	0.815703	-0.293885	0.06153	0.03621	1.699	6	0.636773
229	ST(d18:1/25:0) and/or (d18:1/OH_24:1)	No	0.154938	0.809843	0.7618	0.6258	0.821475	-0.283711	0.136	0.08362	1.627	6	0.636773
226	ST(d18:1/24:1)	No	0.151562	0.81941	5.186	4.352	0.839182	-0.252944	0.8337	0.5075	1.643	6	0.636773
144	CL(72:9)	No	0.169806	0.770047	0.1624	0.1363	0.839286	-0.252766	0.0261	0.01673	1.56	6	0.636773
114	BMP(16:0/18:1)	No	0.15646	0.805596	0.2041	0.1738	0.851543	-0.231848	0.03035	0.01874	1.62	6	0.636773
169	CL(80:16)	No	0.130062	0.88585	0.2239	0.193	0.861992	-0.214254	0.0309	0.01762	1.753	6	0.636773
60	PE(P18:0/20:3)	No	0.169357	0.771196	1.117	0.9672	0.865891	-0.207743	0.1495	0.09569	1.562	6	0.636773
59	PE(P18:0/20:4), (P16:0/22:4), and/or (P18:1/20:3)	No	0.135067	0.86945	9.119	8.346	0.915232	-0.127791	0.7728	0.4477	1.726	6	0.636773
204	PI(16:1/20:4)	No	0.131564	0.880863	0.06235	0.05725	0.918204	-0.123114	0.0051	0.002922	1.745	6	0.636773
242	PS(18:1/22:6)	No	0.161952	0.790613	0.9835	0.9152	0.930554	-0.103838	0.06828	0.04282	1.594	6	0.636773
203	PI(16:0/18:1)	No	0.133629	0.8741	8.909	9.666	1.08497	0.117655	-0.757	0.4366	1.734	6	0.636773
3	SM(d18:1/18:1)	No	0.160454	0.794648	0.3981	0.4732	1.18865	0.249319	-0.0751	0.0469	1.601	6	0.636773
89	LPE(20:1)	No	0.165056	0.782369	0.07593	0.1048	1.38022	0.464897	-0.02888	0.01827	1.581	6	0.636773
125	PG(16:0/18:2)	No	0.172811	0.762429	0.0229	0.0196	0.855895	-0.224494	0.0033	0.002133	1.547	6	0.638914
157	CL(22:6/18:3/18:2/18:2)	No	0.181472	0.741191	0.1724	0.1432	0.830626	-0.267728	0.0292	0.01932	1.511	6	0.656673
55	PE(36:2)	No	0.184882	0.733105	2.434	2.219	0.911668	-0.13342	0.2151	0.1436	1.498	6	0.656673
44	PE(P18:1/16:0) and/or (P16:0/18:1)	No	0.185119	0.732548	3.624	3.311	0.913631	-0.130316	0.3132	0.2092	1.497	6	0.656673
98	Cer(d18:1/23:0)	No	0.196769	0.706043	0.02503	0.02053	0.820216	-0.285925	0.0045	0.0031	1.452	6	0.670804
58	PE(P18:1/20:4) and/or (P16:0/22:5)	No	0.196105	0.707512	6.135	5.574	0.908557	-0.13835	0.5612	0.3859	1.454	6	0.670804
213	PI(18:0/22:4)	No	0.192327	0.715961	0.03593	0.03293	0.916504	-0.125786	0.003	0.002043	1.469	6	0.670804
133	PG(18:0/20:4)	No	0.204531	0.68924	0.3626	0.3176	0.875896	-0.191168	0.04498	0.0316	1.423	6	0.679613
244	PS(40:4)	No	0.203392	0.691666	2.492	2.228	0.894061	-0.161555	0.2641	0.185	1.427	6	0.679613
111	CAR(20:1)	No	0.20807	0.681791	0.6597	0.7379	1.11854	0.161615	-0.07823	0.05546	1.411	6	0.68273
152	CL(20:4/20:4/18:1/16:1)	No	0.213664	0.670268	0.7018	0.6273	0.893844	-0.161904	0.07458	0.05362	1.391	6	0.69243
11	SM(d18:1/24:2)	No	0.238158	0.623135	0.04208	0.0262	0.622624	-0.683568	0.01588	0.01212	1.31	6	0.694627
183	LCL(56:7)	No	0.237198	0.624889	0.06928	0.05848	0.844111	-0.244496	0.0108	0.008226	1.313	6	0.694627
223	ST(d18:1/23:0)	No	0.218016	0.661512	0.219	0.1853	0.846119	-0.241068	0.03368	0.02448	1.376	6	0.694627
48	PE(P16:0/20:4)	No	0.234442	0.629965	2.8	2.508	0.895714	-0.158889	0.2924	0.2212	1.322	6	0.694627
148	CL(18:2/18:1/18:1/18:1)	No	0.232395	0.633774	0.5595	0.5197	0.928865	-0.106459	0.03988	0.03002	1.328	6	0.694627
28	PC(38:5)	No	0.229152	0.639876	1.976	1.841	0.93168	-0.102093	0.1355	0.1012	1.339	6	0.694627
209	PI(18:1/20:4)	No	0.233107	0.632445	1.666	1.557	0.934574	-0.0976195	0.1094	0.08253	1.326	6	0.694627
71	PE(P18:0/22:4), (P20:0/20:4), and/or (P18:1/22:3)	No	0.223401	0.650915	3.318	3.135	0.944846	-0.0818484	0.1831	0.1349	1.358	6	0.694627
253	GM1(d18:1/20:0) or (d20:1/18:0)	No	0.220278	0.657029	0.717	0.9006	1.25607	0.328913	-0.1836	0.1342	1.368	6	0.694627
239	PS(18:0/20:4)	No	0.250503	0.601187	3.316	2.873	0.866405	-0.206886	0.4429	0.3482	1.272	6	0.722605
127	PG(18:2/18:2)	No	0.256059	0.591659	0.257	0.232	0.902724	-0.147644	0.02498	0.0199	1.255	6	0.730604
235	PS(18:0/18:2)	No	0.262316	0.581175	2.866	2.581	0.900558	-0.151108	0.285	0.2304	1.237	6	0.732533
160	CL(20:4/20:4/18:1/18:1)	No	0.259966	0.585083	1.188	1.139	0.958754	-0.0607671	0.04935	0.03968	1.244	6	0.732533
196	PA(P18:0/20:4)	No	0.281828	0.550016	0.01315	0.008475	0.644487	-0.633778	0.004675	0.003954	1.182	6	0.739803
247	PS(20:0/22:2)	No	0.320004	0.494844	0.1333	0.101	0.757689	-0.400321	0.03225	0.02975	1.084	6	0.739803
117	BMP(18:0/18:1)	No	0.279221	0.554052	0.09978	0.08085	0.810283	-0.303503	0.01893	0.01591	1.189	6	0.739803
82	LPE(P18:0)	No	0.307831	0.511688	0.137	0.113	0.824818	-0.277853	0.02395	0.0215	1.114	6	0.739803
198	PA(18:0/20:2)	No	0.291187	0.535827	0.05413	0.04518	0.834657	-0.260744	0.00895	0.007734	1.157	6	0.739803
245	PS(40:2)	No	0.308213	0.511149	0.229	0.1914	0.835808	-0.258757	0.0376	0.03378	1.113	6	0.739803
76	PE(40:5)	No	0.2931	0.532984	0.9057	0.7653	0.844982	-0.243008	0.1405	0.1219	1.152	6	0.739803
128	PG(18:1/18:2)	No	0.292054	0.534537	0.02578	0.0223	0.865012	-0.209209	0.003475	0.003009	1.155	6	0.739803
224	ST(d18:1/OH_22:0)	No	0.277857	0.556178	0.6354	0.5553	0.873938	-0.194398	0.08018	0.0672	1.193	6	0.739803
172	CL(22:6/22:6/20:4/18:2)	No	0.31563	0.500822	0.1266	0.1148	0.906793	-0.141155	0.01183	0.0108	1.095	6	0.739803
95	Cer(d18:1/18:0)	No	0.319806	0.495113	3.4	3.094	0.91	-0.136062	0.3066	0.2827	1.084	6	0.739803
249	PS(22:6/22:4)	No	0.273526	0.563002	0.6428	0.5886	0.915681	-0.127082	0.05413	0.04491	1.205	6	0.739803
221	ST(d18:1/22:0)	No	0.321286	0.493109	0.4096	0.3757	0.917236	-0.124635	0.03395	0.03141	1.081	6	0.739803
33	PC(40:7)	No	0.267816	0.572164	1.187	1.099	0.925864	-0.111129	0.08818	0.0722	1.221	6	0.739803
129	PG(18:1/18:1)	No	0.314914	0.501808	0.1081	0.1021	0.944496	-0.0823837	0.00595	0.005426	1.096	6	0.739803
212	PI(18:0/22:6)	No	0.292254	0.534239	0.2937	0.2781	0.946885	-0.0787395	0.01558	0.01349	1.154	6	0.739803
167	CL(78:11)	No	0.316821	0.499187	0.1806	0.1714	0.949059	-0.0754308	0.009225	0.00845	1.092	6	0.739803
202	PI(16:0/18:2)	No	0.300544	0.522092	0.2412	0.2504	1.03814	0.0540047	-0.0092	0.008122	1.133	6	0.739803
166	CL(22:6/20:4/18:1/18:1)	No	0.314024	0.503037	0.9219	0.9667	1.0486	0.068458	-0.04478	0.04075	1.099	6	0.739803
149	CL(18:1/18:1/18:1/18:1)	No	0.293185	0.532858	0.3831	0.4177	1.09032	0.124746	-0.0346	0.03004	1.152	6	0.739803
185	LCL(18:2/18:2/22:6)	No	0.328801	0.483067	0.03103	0.0262	0.844344	-0.244097	0.004825	0.00454	1.063	6	0.739804
109	CAR(20:4)	No	0.336949	0.472436	1.382	1.268	0.917511	-0.124203	0.1134	0.1087	1.043	6	0.739804
139	CL(70:6)	No	0.338196	0.470831	0.1371	0.1276	0.930708	-0.1036	0.009575	0.009202	1.041	6	0.739804
124	PG(16:0/16:0)	No	0.335367	0.474479	0.1201	0.1118	0.930891	-0.103316	0.00835	0.007974	1.047	6	0.739804
207	PI(18:0/18:1)	No	0.326426	0.486216	0.1803	0.1688	0.936217	-0.0950845	0.01153	0.01079	1.068	6	0.739804
15	PC(O16:0/16:0)	No	0.330784	0.480456	0.2072	0.2316	1.11776	0.160611	-0.02443	0.02309	1.058	6	0.739804
40	LPC (P20:5)	No	0.343995	0.463447	0.01988	0.02138	1.07545	0.104944	-0.0015	0.00146	1.027	6	0.746271
190	PA(16:0/16:1)	No	0.348725	0.457517	0.0282	0.02173	0.770567	-0.376007	0.006475	0.006371	1.016	6	0.75033
25	PC(36:2)	No	0.355945	0.448618	2.206	2.116	0.959202	-0.0600932	0.0906	0.09061	0.9999	6	0.75248
200	PI(16:0/16:1)	No	0.357146	0.447154	0.07445	0.07988	1.07293	0.101562	-0.005425	0.00544	0.9973	6	0.75248
188	LCL(18:1/22:6/22:6)	No	0.358324	0.445724	0.02335	0.02615	1.11991	0.163388	-0.0028	0.002815	0.9946	6	0.75248
118	BMP(18:0/18:0)	No	0.366336	0.436121	0.03068	0.02635	0.858866	-0.219496	0.004325	0.004427	0.9769	6	0.753785
1	SM(d18:1/16:0)	No	0.379046	0.421308	0.2184	0.1894	0.867216	-0.205537	0.029	0.03054	0.9495	6	0.753785
180	LCL(18:2/18:1/18:1)	No	0.36485	0.437885	0.05115	0.04705	0.919844	-0.12054	0.0041	0.004183	0.9802	6	0.753785
96	Cer(d18:1/20:0)	No	0.377355	0.42325	0.07955	0.0745	0.936518	-0.0946215	0.00505	0.005299	0.9531	6	0.753785
42	LPC (20:1)	No	0.370798	0.430862	0.0151	0.01878	1.24371	0.314649	-0.003675	0.0038	0.9672	6	0.753785
88	LPE(20:2)	No	0.374026	0.427098	0.003475	0.005825	1.67626	0.745245	-0.00235	0.002447	0.9602	6	0.753785
93	LPE(24:6)	No	0.378387	0.422064	0.008425	0.04608	5.46944	2.45139	-0.03765	0.0396	0.9509	6	0.753785
79	LPE(P16:0)	No	0.393585	0.404962	0.1064	0.08853	0.832049	-0.26526	0.01783	0.0194	0.9189	6	0.770722
193	PA(16:0/18:1)	No	0.396371	0.401898	0.6314	0.5443	0.862053	-0.214152	0.08705	0.09533	0.9132	6	0.770722
50	PE(P18:1/18:1), (P18:0/18:2), and/or (P16:0/20:2)	No	0.394509	0.403943	8.11	7.538	0.92947	-0.10552	0.5716	0.6233	0.917	6	0.770722
83	LPE(18:2)	No	0.423296	0.373356	0.006025	0.004675	0.775934	-0.365995	0.00135	0.001571	0.8591	6	0.793929
219	ST(d18:1/OH_20:0)	No	0.423429	0.373219	0.05415	0.0459	0.847645	-0.238467	0.00825	0.009606	0.8588	6	0.793929
4	SM(d18:1/18:0)	No	0.418087	0.378733	2.869	3.205	1.11711	0.159776	-0.3362	0.3867	0.8693	6	0.793929
91	LPE(22:5)	No	0.41954	0.377227	0.01988	0.026	1.30785	0.387194	-0.006125	0.007069	0.8664	6	0.793929
7	SM(d18:1/22:1)	No	0.419053	0.377731	0.07023	0.09808	1.39655	0.481872	-0.02785	0.03211	0.8674	6	0.793929
138	CL(70:7)	No	0.430566	0.36596	0.169	0.152	0.899408	-0.152952	0.01698	0.02009	0.8449	6	0.795941
8	SM(d18:1/22:0)	No	0.429768	0.366766	0.0358	0.04378	1.22291	0.290312	-0.007975	0.009422	0.8464	6	0.795941
66	PE(38:3)	No	0.462372	0.335008	0.4287	0.3585	0.836249	-0.257995	0.0702	0.08944	0.7849	6	0.805622
250	GM1(d18:1/16:0) or (d20:1/14:0)	No	0.458809	0.338368	0.2049	0.1774	0.865788	-0.207914	0.02745	0.03468	0.7915	6	0.805622
103	CAR(16:0)	No	0.455014	0.341975	19.99	18.2	0.910455	-0.13534	1.788	2.239	0.7985	6	0.805622
170	CL(22:6/20:4/20:4/18:1)	No	0.446253	0.350419	0.592	0.5645	0.953547	-0.0686236	0.02748	0.03372	0.8149	6	0.805622
18	PC(P16:0/18:0), (P18:0/16:0), (O18:1/16:0), and/or (O16:0/18:1)	No	0.43892	0.357615	0.5879	0.6122	1.04133	0.0584323	-0.02422	0.02923	0.8288	6	0.805622
171	CL(80:14)	No	0.463424	0.334021	0.4881	0.5107	1.0463	0.0652993	-0.0226	0.02886	0.783	6	0.805622
92	LPE(22:4)	No	0.462612	0.334783	0.1229	0.1494	1.21562	0.281695	-0.02653	0.03381	0.7845	6	0.805622
100	Cer(d18:1/24:0)	No	0.461425	0.335899	0.02708	0.03348	1.23634	0.306072	-0.0064	0.008136	0.7866	6	0.805622
14	PC(14:1/16:0)	No	0.451855	0.345001	0.1273	0.1593	1.25137	0.323514	-0.03193	0.03969	0.8044	6	0.805622
31	PC(18:0/20:2) and/or (P18:2/22:6)	No	0.467622	0.330105	0.186	0.1945	1.0457	0.0644675	-0.008575	0.01106	0.7753	6	0.807571
67	PE(P18:2/22:6) and/or (18:1/20:1)	No	0.47463	0.323645	0.1349	0.09805	0.726835	-0.460301	0.03685	0.04832	0.7626	6	0.809029
38	LPC (18:1)	No	0.474316	0.323932	0.4388	0.4231	0.964221	-0.0525648	0.01563	0.02048	0.7631	6	0.809029
69	PE(P18:0/22:6), (P18:1/22:5), and/or (18:0/20:0)	No	0.478519	0.320101	14.75	14.2	0.962712	-0.054824	0.5514	0.7298	0.7556	6	0.810396
214	ST(d18:1/12:0)	No	0.487374	0.312138	0.1753	0.1478	0.843126	-0.24618	0.02745	0.03711	0.7398	6	0.8201
161	CL(76:9)	No	0.491484	0.308491	0.6566	0.6857	1.04432	0.0625628	-0.02905	0.03966	0.7325	6	0.821749
110	CAR(20:2)	No	0.503664	0.297859	0.2757	0.2175	0.788901	-0.342084	0.0582	0.08183	0.7112	6	0.823989
201	PI(16:0/16:0)	No	0.502197	0.299126	0.1134	0.1061	0.935626	-0.095996	0.0073	0.01023	0.7137	6	0.823989
243	PS(18:0/22:6)	No	0.50277	0.298631	37.21	35.85	0.963451	-0.0537173	1.359	1.906	0.7127	6	0.823989
56	PE(36:1)	No	0.50538	0.296382	2.925	2.828	0.966838	-0.0486545	0.09625	0.1359	0.7082	6	0.823989
216	ST(d18:1/18:2)	No	0.509154	0.293151	0.07008	0.05943	0.848031	-0.237811	0.01065	0.01518	0.7017	6	0.824383
70	PE(P18:0/22:5) and/or (P18:1/22:4)	No	0.514969	0.288219	3.945	3.811	0.966033	-0.0498557	0.1347	0.1947	0.6917	6	0.824383
155	CL(20:4/18:1/18:1/18:1)	No	0.515043	0.288157	0.817	0.8448	1.03403	0.0482738	-0.02775	0.04012	0.6916	6	0.824383
104	CAR(16:1-OH)	No	0.541276	0.266581	0.4216	0.37	0.877609	-0.18835	0.05153	0.07958	0.6475	6	0.854659
74	PE(18:1/22:6)	No	0.54198	0.266016	1.707	1.622	0.950205	-0.0736892	0.08548	0.1322	0.6463	6	0.854659
108	CAR(18:1-OH)	No	0.543726	0.26462	0.357	0.4164	1.16639	0.222046	-0.05943	0.09235	0.6435	6	0.854659
173	CL(22:6/22:6/20:4/18:1)	No	0.549457	0.260066	0.3525	0.366	1.0383	0.0542204	-0.01353	0.02133	0.634	6	0.858527
186	LCL(18:2/18:1/22:6)	No	0.567113	0.24633	0.08955	0.0829	0.92574	-0.111321	0.00665	0.01099	0.6054	6	0.860168
43	LPC (22:6)	No	0.561287	0.250815	0.08925	0.08288	0.928627	-0.106828	0.006375	0.01037	0.6148	6	0.860168
99	Cer(d18:1/24:1)	No	0.56134	0.250774	0.3294	0.3059	0.928658	-0.10678	0.02355	0.03831	0.6147	6	0.860168
237	PS(18:2/20:4)	No	0.570168	0.243997	0.3171	0.3003	0.94702	-0.0785334	0.01678	0.02794	0.6005	6	0.860168
210	PI(18:0/20:4)	No	0.563241	0.249306	8.412	8.2	0.974798	-0.0368249	0.2119	0.3464	0.6116	6	0.860168
37	LPC (16:0)	No	0.564862	0.248058	1.061	1.035	0.975495	-0.0357939	0.0259	0.04253	0.609	6	0.860168
85	LPE(18:0)	No	0.577902	0.238146	0.2642	0.2361	0.893641	-0.162232	0.02808	0.04774	0.5881	6	0.866854
2	SM(d18:1/17:0)	No	0.591802	0.227823	0.05518	0.04448	0.806089	-0.310989	0.0107	0.0189	0.5662	6	0.870159
131	PG(38:6)	No	0.585855	0.23221	0.07985	0.0748	0.936756	-0.0942541	0.00505	0.008775	0.5755	6	0.870159
34	PC(18:0/22:6)	No	0.596681	0.224258	2.772	2.687	0.969336	-0.0449309	0.0851	0.1524	0.5586	6	0.870159
176	CL(84:19)	No	0.593841	0.22633	0.1652	0.1741	1.05387	0.0757025	-0.00885	0.01572	0.563	6	0.870159
87	LPE(20:3)	No	0.590314	0.228917	0.01803	0.02075	1.15086	0.202712	-0.002725	0.004793	0.5685	6	0.870159
143	CL(20:4/20:4/16:1/16:1)	No	0.604047	0.218929	0.09283	0.08403	0.905203	-0.143687	0.0088	0.01608	0.5471	6	0.875632
36	PC(40:4)	No	0.607105	0.216736	0.158	0.1652	1.04557	0.0642891	-0.0072	0.01328	0.5424	6	0.875632
6	SM(d18:1/20:0)	No	0.630478	0.20033	0.1222	0.1048	0.85761	-0.221606	0.0174	0.03434	0.5066	6	0.881428
182	LCL(56:8)	No	0.622746	0.205689	0.02825	0.02585	0.915044	-0.128087	0.0024	0.00463	0.5184	6	0.881428
41	LPC (20:4)	No	0.62676	0.202899	0.08318	0.07838	0.942294	-0.0857511	0.0048	0.00937	0.5123	6	0.881428
241	PS(18:0/20:1)	No	0.623075	0.205459	0.5198	0.5538	1.06541	0.0914084	-0.03408	0.0658	0.5179	6	0.881428
135	PG(18:0/22:6)	No	0.63127	0.199785	0.1941	0.211	1.08707	0.120443	-0.01693	0.03349	0.5054	6	0.881428
9	SM(d18:1/23:1)	No	0.620983	0.20692	0.01248	0.01798	1.44071	0.526775	-0.0055	0.01056	0.5211	6	0.881428
208	PI(38:6)	No	0.645594	0.190041	0.2944	0.2902	0.985734	-0.0207302	0.00415	0.008576	0.4839	6	0.896658
234	PS(18:2/18:2)	No	0.673705	0.17153	0.1233	0.1121	0.909165	-0.137387	0.01118	0.02526	0.4424	6	0.897922
233	PS(16:0/18:1)	No	0.67588	0.17013	0.9005	0.8401	0.932926	-0.100165	0.06043	0.1376	0.4392	6	0.897922
178	LCL(18:2/18:2/18:2)	No	0.669168	0.174465	0.03703	0.03455	0.933027	-0.100009	0.002475	0.005512	0.449	6	0.897922
163	CL(78:15)	No	0.655923	0.183147	0.1277	0.1211	0.948316	-0.0765597	0.006575	0.01403	0.4686	6	0.897922
240	PS(18:0/20:2)	No	0.690549	0.160806	0.2223	0.212	0.953666	-0.0684437	0.01038	0.02483	0.4179	6	0.897922
217	ST(d18:1/18:0)	No	0.704655	0.152023	0.1951	0.187	0.958483	-0.0611755	0.008175	0.02056	0.3976	6	0.897922
77	PE(40:4)	No	0.678286	0.168587	1.789	1.716	0.959195	-0.0601038	0.07253	0.1665	0.4357	6	0.897922
211	PI(18:1/22:6)	No	0.695353	0.157795	0.0474	0.0461	0.972574	-0.0401203	0.0013	0.003163	0.411	6	0.897922
65	PE(38:4)	No	0.660885	0.179874	15.47	15.08	0.97479	-0.0368368	0.3835	0.8315	0.4612	6	0.897922
47	PE(16:0/18:1)	No	0.697684	0.156341	1.922	1.875	0.975546	-0.0357177	0.0464	0.1138	0.4076	6	0.897922
29	PC(38:4)	No	0.690142	0.161062	5.03	5.125	1.01889	0.0269936	-0.0951	0.2272	0.4185	6	0.897922
252	GM1(d18:1/18:0) or (d20:1/16:0)	No	0.697261	0.156605	6.919	7.318	1.05767	0.0808859	-0.3992	0.9779	0.4082	6	0.897922
199	PA(18:0/20:1)	No	0.656651	0.182665	0.0612	0.0649	1.06046	0.0846868	-0.0037	0.007915	0.4675	6	0.897922
134	PG(18:1/22:6)	No	0.688681	0.161982	0.04003	0.04253	1.06245	0.0873992	-0.0025	0.005944	0.4206	6	0.897922
12	SM(d18:1/24:1)	No	0.683959	0.16497	0.3342	0.3606	1.07899	0.109688	-0.02638	0.0617	0.4275	6	0.897922
90	LPE(22:6)	No	0.70308	0.152995	0.6646	0.737	1.10894	0.149178	-0.07237	0.181	0.3999	6	0.897922
13	SM(d18:1/24:0)	No	0.698571	0.15579	0.04603	0.0558	1.21225	0.277691	-0.009775	0.02405	0.4064	6	0.897922
136	CL(18:1/18:1/16:1/16:1)	No	0.715653	0.145298	0.07053	0.06808	0.965263	-0.051006	0.00245	0.006414	0.382	6	0.898846
189	PA(16:1/16:1)	No	0.715241	0.145548	0.02115	0.02095	0.990544	-0.0137074	0.0002	0.0005228	0.3825	6	0.898846
22	PC(O18:0/18:1) and/or (P18:0/18:0)	No	0.715542	0.145365	0.1671	0.1741	1.04189	0.0592045	-0.006975	0.01825	0.3821	6	0.898846
175	CL(20:4/20:4/22:6/22:6)	No	0.71918	0.143163	0.0838	0.08633	1.03019	0.0429117	-0.002525	0.006698	0.377	6	0.898975
16	PC(32:1)	No	0.726412	0.138817	0.9722	1.005	1.03374	0.0478705	-0.03303	0.09005	0.3667	6	0.899449
187	LCL(18:1/18:1/22:6)	No	0.724646	0.139874	0.06568	0.06833	1.04035	0.057065	-0.00265	0.007177	0.3692	6	0.899449
236	PS(18:0/18:1)	No	0.733839	0.134399	8.636	8.24	0.954145	-0.0677189	0.3957	1.111	0.3563	6	0.900153
177	LCL(16:1/18:1/18:1)	No	0.732513	0.135185	0.01598	0.01675	1.04819	0.0678937	-0.000775	0.002164	0.3581	6	0.900153
72	PE(O20:0/20:4) and/or (P18:0/22:3)	No	0.753403	0.122973	0.1938	0.177	0.913313	-0.130819	0.01678	0.051	0.3289	6	0.905005
230	ST(d18:1/OH_24:0)	No	0.755033	0.122034	0.478	0.463	0.968619	-0.0459984	0.015	0.04592	0.3266	6	0.905005
27	PC(38:6)	No	0.747694	0.126276	5.716	5.652	0.988803	-0.0162445	0.06347	0.1884	0.3369	6	0.905005
63	PE(16:0/22:6)	No	0.746861	0.12676	6.76	6.883	1.0182	0.0260143	-0.1235	0.3654	0.338	6	0.905005
62	PE(P18:1/20:0)	No	0.750991	0.124365	1.432	1.479	1.03282	0.0465906	-0.04752	0.143	0.3323	6	0.905005
101	CAR(14:0)	No	0.764786	0.11646	5.405	5.148	0.952451	-0.0702826	0.2575	0.8222	0.3131	6	0.907394
132	PG(18:1/20:4)	No	0.766878	0.115274	0.09473	0.09195	0.970653	-0.0429718	0.002775	0.008945	0.3102	6	0.907394
205	PI(16:0/20:4)	No	0.767396	0.114981	1.787	1.765	0.987689	-0.0178715	0.0225	0.07269	0.3095	6	0.907394
51	PE(P18:0/18:1) and/or (P16:0/20:1)	No	0.774069	0.111221	4.973	4.866	0.978484	-0.0313801	0.107	0.3564	0.3003	6	0.907552
84	LPE(18:1)	No	0.774445	0.11101	0.3226	0.3451	1.06975	0.097268	-0.02253	0.07513	0.2998	6	0.907552
197	PA(18:0/20:4)	No	0.781422	0.107114	0.3548	0.3371	0.950113	-0.0738294	0.01773	0.06108	0.2902	6	0.907626
23	PC(36:4)	No	0.779473	0.108199	6.012	5.933	0.98686	-0.0190832	0.07963	0.2719	0.2929	6	0.907626
78	PE(22:6/22:6)	No	0.793018	0.100717	0.1182	0.1484	1.2555	0.328261	-0.03013	0.1098	0.2743	6	0.917036
10	SM(d18:1/23:0)	No	0.799566	0.0971454	0.02145	0.01913	0.891841	-0.165141	0.002325	0.00876	0.2654	6	0.917321
80	LPE(16:0)	No	0.803748	0.09488	0.1523	0.1453	0.954038	-0.0678812	0.007	0.02695	0.2597	6	0.917321
123	PG(16:1/16:1)	No	0.801929	0.0958639	0.05975	0.06823	1.14192	0.191468	-0.008475	0.03232	0.2622	6	0.917321
35	PC(18:0/22:5)	No	0.825495	0.0832854	0.1904	0.1876	0.985294	-0.0213737	0.0028	0.01216	0.2303	6	0.938063
86	LPE(20:4)	No	0.840631	0.0753948	0.3366	0.3562	1.05823	0.0816523	-0.01963	0.09346	0.21	6	0.951144
75	PE(40:6)	No	0.858439	0.0662905	22.37	22.15	0.990165	-0.0142586	0.2159	1.159	0.1862	6	0.967126
195	PA(18:0/18:1)	No	0.869648	0.0606567	0.5897	0.5748	0.974733	-0.0369211	0.01493	0.08715	0.1713	6	0.970415
168	CL(22:6/20:4/20:4/18:3)	No	0.887691	0.0517381	0.05523	0.05403	0.978273	-0.0316914	0.0012	0.008145	0.1473	6	0.970415
61	PE(P20:1/18:1) and/or (P18:1/20:1)	No	0.901314	0.0451239	3.253	3.215	0.988318	-0.0169521	0.03815	0.295	0.1293	6	0.970415
30	PC(18:0/20:3)	No	0.898334	0.0465621	0.1255	0.1241	0.988845	-0.0161842	0.0014	0.0105	0.1333	6	0.970415
107	CAR(18:0)	No	0.878686	0.0561665	5.322	5.274	0.990981	-0.0130709	0.0476	0.2989	0.1593	6	0.970415
174	CL(82:16)	No	0.896374	0.0475108	0.0742	0.07355	0.99124	-0.0126938	0.00065	0.004784	0.1359	6	0.970415
141	CL(70:4)	No	0.902024	0.0447819	0.2938	0.2915	0.992172	-0.0113385	0.00235	0.0183	0.1284	6	0.970415
106	CAR(18:1)	No	0.897909	0.0467677	8.999	9.152	1.017	0.0243224	-0.153	1.143	0.1338	6	0.970415
184	LCL(18:1/18:1/20:4)	No	0.875401	0.0577931	0.08495	0.0864	1.01707	0.0244174	-0.00145	0.008862	0.1636	6	0.970415
150	CL(22:6/20:4/16:1/16:1)	No	0.881924	0.0545686	0.0366	0.0377	1.03005	0.0427209	-0.0011	0.007098	0.155	6	0.970415
112	CAR(20:0)	No	0.87698	0.0570101	0.1617	0.1668	1.03154	0.0447996	-0.0051	0.03157	0.1615	6	0.970415
156	CL(74:6)	No	0.906533	0.0426164	0.1327	0.1313	0.98945	-0.0153015	0.001425	0.01164	0.1225	6	0.971285
162	CL(22:6/18:1/18:1/18:0)	No	0.913995	0.0390562	0.05643	0.05593	0.991139	-0.01284	0.0005	0.004439	0.1126	6	0.975299
20	PC(16:0/18:1)	No	0.91789	0.0372093	23.63	23.48	0.993652	-0.00918722	0.1471	1.368	0.1075	6	0.97549
57	PE(P16:0/22:6), (18:0/18:0), and/or (P18:2/20:4)	No	0.922398	0.0350814	9.034	8.975	0.993469	-0.00945297	0.05895	0.5803	0.1016	6	0.976329
68	PE(P18:1/22:6) and/or (18:0/20:1)	No	0.940315	0.0267264	4.309	4.331	1.00511	0.00734707	-0.02285	0.2927	0.07806	6	0.991296
102	CAR(16:1)	No	0.947966	0.0232071	1.205	1.221	1.01328	0.0190301	-0.01547	0.2274	0.06804	6	0.995365
246	PS(40:1)	No	0.976434	0.0103571	0.1445	0.1435	0.99308	-0.0100188	0.001	0.03248	0.03079	6	>0.999999999999999
191	PA(16:0/16:0)	No	0.979703	0.00890574	0.0451	0.04493	0.996231	-0.00544837	0.000175	0.006599	0.02652	6	>0.999999999999999
251	GM1(d18:1/18:1) or (d20:1/16:1)	No	0.969404	0.0134954	0.6305	0.6336	1.00492	0.00707596	-0.003075	0.07691	0.03998	6	>0.999999999999999

## Sheet: WT vs PS19
		Discovery?	P value	minuslog10(p-value)	Mean of WT	Mean of PS19	FC	log2(FC)	Difference	SE of difference	t ratio	df	q value
188	LCL(18:1/22:6/22:6)	No	0.000510361	3.29212	0.02775	0.02335	0.841441	-0.249065	0.0044	0.0006506	6.763	6	0.135577
136	CL(18:1/18:1/16:1/16:1)	No	0.00156121	2.80654	0.08123	0.07053	0.868275	-0.203776	0.0107	0.001957	5.468	6	0.145429
215	ST(d18:1/OH_16:0)	No	0.00164234	2.78454	0.03275	0.0413	1.26107	0.334647	-0.00855	0.001579	5.414	6	0.145429
150	CL(22:6/20:4/16:1/16:1)	No	0.00637061	2.19582	0.04958	0.0366	0.738201	-0.437915	0.01298	0.003166	4.098	6	0.253315
181	LCL(18:1/18:1/18:1)	No	0.00438661	2.35787	0.0673	0.05485	0.815007	-0.295115	0.01245	0.002806	4.438	6	0.253315
39	LPC (18:0)	No	0.00630452	2.20035	0.3583	0.4214	1.17611	0.234022	-0.06318	0.01538	4.107	6	0.253315
19	PC(16:0/18:2)	No	0.00667496	2.17555	0.8458	1.033	1.22133	0.288452	-0.187	0.0461	4.057	6	0.253315
138	CL(70:7)	No	0.00934554	2.0294	0.201	0.169	0.840796	-0.250172	0.03203	0.008506	3.765	6	0.31033
98	Cer(d18:1/23:0)	No	0.0132584	1.87751	0.0182	0.02503	1.37527	0.45972	-0.006825	0.001965	3.473	6	0.391343
34	PC(18:0/22:6)	No	0.0169006	1.7721	2.405	2.772	1.1526	0.20489	-0.3666	0.1119	3.276	6	0.448965
102	CAR(16:1)	No	0.0299855	1.52309	1.819	1.205	0.662452	-0.594112	0.6134	0.2168	2.829	6	0.663804
143	CL(20:4/20:4/16:1/16:1)	No	0.0276491	1.55832	0.1176	0.09283	0.789371	-0.341225	0.0248	0.008578	2.891	6	0.663804
137	CL(68:3)	No	0.0354574	1.45029	0.04528	0.0335	0.739841	-0.434713	0.01178	0.004357	2.703	6	0.672803
6	SM(d18:1/20:0)	No	0.0330694	1.48057	0.06665	0.1222	1.83346	0.874568	-0.05558	0.02017	2.755	6	0.672803
152	CL(20:4/20:4/18:1/16:1)	No	0.0465959	1.33165	0.7674	0.7018	0.914517	-0.128919	0.06555	0.02623	2.499	6	0.758614
202	PI(16:0/18:2)	No	0.0545167	1.26347	0.2583	0.2412	0.933798	-0.0988177	0.01705	0.007154	2.383	6	0.758614
37	LPC (16:0)	No	0.0566389	1.24689	0.9895	1.061	1.07226	0.100653	-0.07148	0.03035	2.355	6	0.758614
126	PG(16:0/18:1)	No	0.0571138	1.24326	0.6557	0.7174	1.0941	0.129742	-0.06173	0.02627	2.349	6	0.758614
24	PC(36:3)	No	0.0496789	1.30383	0.4186	0.4817	1.15074	0.202563	-0.06313	0.02575	2.452	6	0.758614
119	BMP(40:8)	No	0.0519375	1.28452	0.0631	0.08888	1.40856	0.494219	-0.02578	0.01066	2.419	6	0.758614
169	CL(80:16)	No	0.0646267	1.18959	0.2074	0.2239	1.07956	0.110439	-0.01653	0.007315	2.259	6	0.770948
212	PI(18:0/22:6)	No	0.0646713	1.18929	0.2677	0.2937	1.09712	0.133726	-0.02598	0.0115	2.259	6	0.770948
172	CL(22:6/22:6/20:4/18:2)	No	0.0667488	1.17556	0.1137	0.1266	1.11346	0.155045	-0.01293	0.005781	2.236	6	0.770948
116	BMP(18:1/18:1)	No	0.0706976	1.1506	0.08535	0.1133	1.32748	0.408685	-0.02793	0.01273	2.194	6	0.782534
101	CAR(14:0)	No	0.0885548	1.05279	6.902	5.405	0.783106	-0.35272	1.496	0.7368	2.031	6	0.82398
142	CL(70:3)	No	0.108501	0.964568	0.07118	0.05748	0.80753	-0.308412	0.0137	0.00727	1.884	6	0.82398
187	LCL(18:1/18:1/22:6)	No	0.0849911	1.07063	0.0743	0.06568	0.883984	-0.177908	0.008625	0.004186	2.061	6	0.82398
141	CL(70:4)	No	0.0954335	1.0203	0.3224	0.2938	0.91129	-0.134017	0.02855	0.01444	1.977	6	0.82398
146	CL(72:7)	No	0.0990733	1.00404	0.8204	0.7705	0.939176	-0.0905325	0.04988	0.02558	1.95	6	0.82398
100	Cer(d18:1/24:0)	No	0.0968353	1.01397	0.0257	0.02708	1.0537	0.0754594	-0.001375	0.0006993	1.966	6	0.82398
237	PS(18:2/20:4)	No	0.111154	0.954074	0.2778	0.3171	1.14147	0.190891	-0.03925	0.02102	1.867	6	0.82398
131	PG(38:6)	No	0.0861225	1.06488	0.0684	0.07985	1.1674	0.223296	-0.01145	0.005583	2.051	6	0.82398
94	Cer(d18:1/16:0)	No	0.117867	0.92861	0.08915	0.1045	1.17218	0.229196	-0.01533	0.008399	1.825	6	0.82398
97	Cer(d18:1/22:0)	No	0.115488	0.937463	0.03163	0.03738	1.18179	0.240973	-0.00575	0.003126	1.839	6	0.82398
122	BMP(22:6/22:6)	No	0.0842038	1.07467	0.5524	0.6613	1.19714	0.259592	-0.1089	0.05268	2.067	6	0.82398
22	PC(O18:0/18:1) and/or (P18:0/18:0)	No	0.115829	0.936182	0.1385	0.1671	1.2065	0.270826	-0.02863	0.01558	1.837	6	0.82398
11	SM(d18:1/24:2)	No	0.105523	0.976652	0.0293	0.04208	1.43618	0.522234	-0.01278	0.006708	1.904	6	0.82398
218	ST(d18:1/OH_18:2)	No	0.103197	0.986334	0.02753	0.04165	1.5129	0.597312	-0.01413	0.007355	1.92	6	0.82398
106	CAR(18:1)	No	0.123709	0.907599	10.72	8.999	0.839459	-0.252468	1.716	0.959	1.79	6	0.827737
27	PC(38:6)	No	0.125477	0.901435	5.261	5.716	1.08649	0.119669	-0.4548	0.2556	1.779	6	0.827737
234	PS(18:2/18:2)	No	0.127752	0.893633	0.09315	0.1233	1.32367	0.404545	-0.03015	0.01707	1.766	6	0.827737
36	PC(40:4)	No	0.131027	0.882638	0.1439	0.158	1.09798	0.134858	-0.01418	0.008109	1.748	6	0.828749
177	LCL(16:1/18:1/18:1)	No	0.140775	0.851474	0.01938	0.01598	0.824561	-0.278301	0.0034	0.002004	1.696	6	0.842313
111	CAR(20:1)	No	0.136831	0.863814	0.7374	0.6597	0.89463	-0.160637	0.07773	0.04527	1.717	6	0.842313
166	CL(22:6/20:4/18:1/18:1)	No	0.142684	0.845624	1.028	0.9219	0.89679	-0.157158	0.1057	0.06266	1.686	6	0.842313
149	CL(18:1/18:1/18:1/18:1)	No	0.17034	0.768682	0.4541	0.3831	0.843647	-0.245289	0.07095	0.04555	1.558	6	0.855408
161	CL(76:9)	No	0.155836	0.807332	0.7356	0.6566	0.892605	-0.163907	0.079	0.04869	1.622	6	0.855408
155	CL(20:4/18:1/18:1/18:1)	No	0.176458	0.753358	0.9051	0.817	0.902663	-0.147741	0.08808	0.0575	1.532	6	0.855408
130	PG(18:0/18:1)	No	0.177103	0.751774	0.08428	0.08963	1.06348	0.0887914	-0.00535	0.003499	1.529	6	0.855408
133	PG(18:0/20:4)	No	0.163549	0.786351	0.329	0.3626	1.10213	0.140291	-0.03358	0.02115	1.587	6	0.855408
224	ST(d18:1/OH_22:0)	No	0.173158	0.761557	0.5679	0.6354	1.11886	0.162028	-0.0675	0.04367	1.546	6	0.855408
69	PE(P18:0/22:6), (P18:1/22:5), and/or (18:0/20:0)	No	0.151823	0.818663	13.06	14.75	1.1294	0.17556	-1.694	1.032	1.641	6	0.855408
115	BMP(18:2/18:2)	No	0.150554	0.822307	0.0497	0.05615	1.12978	0.17604	-0.00645	0.003915	1.647	6	0.855408
232	ST(d18:1/OH_25:1)	No	0.1579	0.801618	0.0088	0.01298	1.475	0.560715	-0.004175	0.002589	1.613	6	0.855408
46	PE(34:2)	No	0.166519	0.778537	0.1105	0.1722	1.55837	0.640039	-0.06165	0.03916	1.574	6	0.855408
45	PE(P18:0/16:0) and/or (P16:0/18:0)	No	0.193652	0.712978	0.6623	0.5481	0.827571	-0.273046	0.1142	0.07805	1.464	6	0.857395
160	CL(20:4/20:4/18:1/18:1)	No	0.187524	0.726943	1.25	1.188	0.9504	-0.0733933	0.06115	0.04112	1.487	6	0.857395
248	PS(22:6/22:6)	No	0.187285	0.727497	0.5764	0.62	1.07564	0.105198	-0.0436	0.0293	1.488	6	0.857395
54	PE(36:3)	No	0.18766	0.726629	0.1361	0.2106	1.54739	0.629838	-0.07458	0.05016	1.487	6	0.857395
120	BMP(18:1/22:6)	No	0.192961	0.714531	0.0172	0.02683	1.55988	0.641438	-0.009625	0.006565	1.466	6	0.857395
47	PE(16:0/18:1)	No	0.197839	0.703688	2.031	1.922	0.946332	-0.0795819	0.109	0.07529	1.448	6	0.857668
246	PS(40:1)	No	0.200171	0.698599	0.1117	0.1445	1.29364	0.37144	-0.03283	0.02281	1.439	6	0.857668
192	PA(16:0/18:2)	No	0.213482	0.670638	0.04548	0.05393	1.1858	0.245856	-0.00845	0.006073	1.391	6	0.900184
88	LPE(20:2)	No	0.395636	0.402704	0.00555	0.003475	0.626126	-0.675475	0.002075	0.002269	0.9147	6	0.91598
42	LPC (20:1)	No	0.294143	0.531441	0.01935	0.0151	0.780362	-0.357785	0.00425	0.003698	1.149	6	0.91598
5	SM(d18:1/20:1)	No	0.306758	0.513204	0.02908	0.02275	0.782325	-0.354161	0.006325	0.005663	1.117	6	0.91598
251	GM1(d18:1/18:1) or (d20:1/16:1)	No	0.291365	0.535563	0.7675	0.6305	0.821498	-0.28367	0.1369	0.1184	1.157	6	0.91598
250	GM1(d18:1/16:0) or (d20:1/14:0)	No	0.320708	0.49389	0.2419	0.2049	0.847044	-0.239491	0.037	0.03419	1.082	6	0.91598
3	SM(d18:1/18:1)	No	0.294184	0.53138	0.4632	0.3981	0.859456	-0.218504	0.06515	0.05669	1.149	6	0.91598
252	GM1(d18:1/18:0) or (d20:1/16:0)	No	0.342583	0.465234	7.734	6.919	0.894621	-0.160651	0.815	0.791	1.03	6	0.91598
178	LCL(18:2/18:2/18:2)	No	0.31562	0.500835	0.04125	0.03703	0.897697	-0.1557	0.004225	0.003859	1.095	6	0.91598
249	PS(22:6/22:4)	No	0.263547	0.579142	0.7088	0.6428	0.906885	-0.141009	0.066	0.05351	1.233	6	0.91598
171	CL(80:14)	No	0.316776	0.499247	0.5358	0.4881	0.910974	-0.134518	0.04773	0.04371	1.092	6	0.91598
16	PC(32:1)	No	0.269518	0.569412	1.063	0.9722	0.914581	-0.128817	0.09083	0.07467	1.216	6	0.91598
174	CL(82:16)	No	0.28759	0.541226	0.08103	0.0742	0.91571	-0.127037	0.006825	0.00585	1.167	6	0.91598
162	CL(22:6/18:1/18:1/18:0)	No	0.396528	0.401726	0.06128	0.05643	0.920855	-0.118954	0.00485	0.005313	0.9128	6	0.91598
163	CL(78:15)	No	0.327466	0.484833	0.1358	0.1277	0.940353	-0.088725	0.008175	0.00767	1.066	6	0.91598
139	CL(70:6)	No	0.298646	0.524843	0.1454	0.1371	0.942916	-0.0847987	0.008275	0.007274	1.138	6	0.91598
144	CL(72:9)	No	0.302398	0.519422	0.1714	0.1624	0.947491	-0.0778155	0.008975	0.007957	1.128	6	0.91598
208	PI(38:6)	No	0.233748	0.631253	0.283	0.2944	1.04028	0.0569756	-0.0114	0.008611	1.324	6	0.91598
124	PG(16:0/16:0)	No	0.303712	0.517538	0.1147	0.1201	1.04708	0.0663708	-0.005475	0.004868	1.125	6	0.91598
206	PI(18:0/18:2)	No	0.391904	0.406821	0.08628	0.0905	1.04891	0.0688916	-0.004225	0.00458	0.9224	6	0.91598
33	PC(40:7)	No	0.350721	0.455038	1.129	1.187	1.05137	0.0722744	-0.05773	0.05706	1.012	6	0.91598
29	PC(38:4)	No	0.345967	0.460966	4.781	5.03	1.05208	0.073246	-0.2486	0.2431	1.023	6	0.91598
53	PE(36:4)	No	0.306282	0.513879	1.871	1.983	1.05986	0.0838751	-0.1121	0.1002	1.118	6	0.91598
211	PI(18:1/22:6)	No	0.346821	0.459895	0.04468	0.0474	1.06088	0.0852579	-0.002725	0.00267	1.021	6	0.91598
75	PE(40:6)	No	0.364257	0.438592	21	22.37	1.06524	0.0911759	-1.371	1.397	0.9815	6	0.91598
96	Cer(d18:1/20:0)	No	0.393484	0.405073	0.07465	0.07955	1.06564	0.0917197	-0.0049	0.005331	0.9191	6	0.91598
114	BMP(16:0/18:1)	No	0.383101	0.416686	0.1904	0.2041	1.07195	0.100243	-0.01373	0.01459	0.9408	6	0.91598
175	CL(20:4/20:4/22:6/22:6)	No	0.373752	0.427417	0.07808	0.0838	1.07326	0.101997	-0.005725	0.005959	0.9608	6	0.91598
148	CL(18:2/18:1/18:1/18:1)	No	0.253034	0.596821	0.5209	0.5595	1.0741	0.103132	-0.03865	0.03057	1.264	6	0.91598
221	ST(d18:1/22:0)	No	0.372853	0.428463	0.3813	0.4096	1.07422	0.103289	-0.02828	0.02937	0.9627	6	0.91598
64	PE(38:5)	No	0.252047	0.598519	2.726	2.937	1.0774	0.107558	-0.2102	0.1659	1.267	6	0.91598
59	PE(P18:0/20:4), (P16:0/22:4), and/or (P18:1/20:3)	No	0.329033	0.482761	8.405	9.119	1.08495	0.117628	-0.7142	0.6724	1.062	6	0.91598
217	ST(d18:1/18:0)	No	0.379882	0.420351	0.1788	0.1951	1.09116	0.125867	-0.0163	0.0172	0.9477	6	0.91598
147	CL(72:6)	No	0.230597	0.637146	0.4743	0.5184	1.09298	0.128266	-0.04415	0.0331	1.334	6	0.91598
222	ST(d18:1/OH_22:1)	No	0.253621	0.595814	0.1136	0.1245	1.09595	0.132183	-0.0109	0.008634	1.262	6	0.91598
229	ST(d18:1/25:0) and/or (d18:1/OH_24:1)	No	0.309602	0.509196	0.6924	0.7618	1.10023	0.137807	-0.06948	0.06261	1.11	6	0.91598
121	BMP(20:4/22:6)	No	0.259768	0.585415	0.1459	0.1607	1.10144	0.13939	-0.01478	0.01187	1.244	6	0.91598
223	ST(d18:1/23:0)	No	0.351132	0.45453	0.1971	0.219	1.11111	0.152003	-0.02195	0.02172	1.011	6	0.91598
195	PA(18:0/18:1)	No	0.382399	0.417484	0.5306	0.5897	1.11138	0.152357	-0.05912	0.06274	0.9423	6	0.91598
238	PS(18:1/20:4)	No	0.361018	0.442472	0.3159	0.3527	1.11649	0.158974	-0.03678	0.0372	0.9886	6	0.91598
180	LCL(18:2/18:1/18:1)	No	0.321558	0.49274	0.04503	0.05115	1.13591	0.183848	-0.006125	0.00567	1.08	6	0.91598
191	PA(16:0/16:0)	No	0.305596	0.514853	0.03955	0.0451	1.14033	0.18945	-0.00555	0.004956	1.12	6	0.91598
197	PA(18:0/20:4)	No	0.394936	0.403473	0.3101	0.3548	1.14415	0.194272	-0.04468	0.04877	0.9161	6	0.91598
43	LPC (22:6)	No	0.328358	0.483653	0.07775	0.08925	1.14791	0.199009	-0.0115	0.01081	1.064	6	0.91598
233	PS(16:0/18:1)	No	0.274827	0.560941	0.7832	0.9005	1.14977	0.201346	-0.1173	0.09765	1.202	6	0.91598
219	ST(d18:1/OH_20:0)	No	0.289151	0.538875	0.04698	0.05415	1.15262	0.204915	-0.007175	0.006172	1.163	6	0.91598
199	PA(18:0/20:1)	No	0.328476	0.483497	0.05283	0.0612	1.15843	0.212174	-0.008375	0.007875	1.063	6	0.91598
117	BMP(18:0/18:1)	No	0.375894	0.424935	0.08418	0.09978	1.18532	0.245273	-0.0156	0.01631	0.9562	6	0.91598
105	CAR(18:2)	No	0.3751	0.425853	0.776	0.9471	1.22049	0.28746	-0.1711	0.1786	0.9579	6	0.91598
52	PE(O18:0/18:1)	No	0.388145	0.411006	0.1309	0.1633	1.24752	0.31906	-0.03238	0.0348	0.9302	6	0.91598
123	PG(16:1/16:1)	No	0.359065	0.444827	0.0394	0.05975	1.5165	0.600743	-0.02035	0.02049	0.993	6	0.91598
113	BMP(16:0/18:2)	No	0.225745	0.646383	0.00985	0.01533	1.55635	0.638162	-0.005475	0.004056	1.35	6	0.91598
93	LPE(24:6)	No	0.254741	0.5939	0.001875	0.008425	4.49333	2.16779	-0.00655	0.005202	1.259	6	0.91598
78	PE(22:6/22:6)	No	0.40736	0.390022	0.2641	0.1182	0.447558	-1.15985	0.1459	0.1638	0.8908	6	0.916412
83	LPE(18:2)	No	0.416733	0.380143	0.007575	0.006025	0.79538	-0.330285	0.00155	0.001778	0.872	6	0.916412
89	LPE(20:1)	No	0.44846	0.348276	0.0893	0.07593	0.85028	-0.23399	0.01338	0.0165	0.8108	6	0.916412
165	CL(22:6/20:4/18:2/18:1)	No	0.42889	0.367654	0.7397	0.7635	1.03218	0.0456879	-0.02375	0.028	0.8481	6	0.916412
25	PC(36:2)	No	0.441305	0.355261	2.104	2.206	1.04848	0.0682981	-0.1027	0.1246	0.8243	6	0.916412
140	CL(70:5)	No	0.445695	0.350962	0.2208	0.2322	1.05163	0.0726278	-0.01138	0.01394	0.816	6	0.916412
30	PC(18:0/20:3)	No	0.403867	0.393761	0.1177	0.1255	1.06627	0.092573	-0.0078	0.008688	0.8978	6	0.916412
58	PE(P18:1/20:4) and/or (P16:0/22:5)	No	0.43376	0.362751	5.693	6.135	1.07764	0.107874	-0.442	0.5269	0.8387	6	0.916412
68	PE(P18:1/22:6) and/or (18:0/20:1)	No	0.443456	0.353149	3.988	4.309	1.08049	0.111688	-0.3206	0.3908	0.8202	6	0.916412
230	ST(d18:1/OH_24:0)	No	0.435982	0.360532	0.4397	0.478	1.0871	0.120491	-0.03832	0.04593	0.8345	6	0.916412
15	PC(O16:0/16:0)	No	0.418144	0.378674	0.1887	0.2072	1.09804	0.13493	-0.01843	0.0212	0.8692	6	0.916412
227	ST(d18:1/OH_24:2)	No	0.409733	0.387499	0.04785	0.05333	1.11452	0.156428	-0.005475	0.00618	0.886	6	0.916412
135	PG(18:0/22:6)	No	0.422157	0.374526	0.1726	0.1941	1.12457	0.169368	-0.02153	0.02499	0.8613	6	0.916412
104	CAR(16:1-OH)	No	0.429967	0.366565	0.3674	0.4216	1.14752	0.198523	-0.05418	0.06403	0.8461	6	0.916412
108	CAR(18:1-OH)	No	0.414758	0.382205	0.2862	0.357	1.24738	0.3189	-0.07085	0.08089	0.8759	6	0.916412
242	PS(18:1/22:6)	No	0.463361	0.33408	1.024	0.9835	0.960449	-0.0582188	0.04032	0.0515	0.7831	6	0.920418
209	PI(18:1/20:4)	No	0.45993	0.337308	1.734	1.666	0.960784	-0.0577155	0.0676	0.08564	0.7894	6	0.920418
145	CL(20:4/18:2/18:1/16:1)	No	0.466566	0.331087	0.4845	0.5033	1.0388	0.0549219	-0.0188	0.02419	0.7772	6	0.920418
51	PE(P18:0/18:1) and/or (P16:0/20:1)	No	0.454748	0.342229	4.631	4.973	1.07385	0.102793	-0.3414	0.4273	0.799	6	0.920418
194	PA(36:2)	No	0.467745	0.329991	0.2132	0.2354	1.10413	0.142907	-0.02218	0.02861	0.7751	6	0.920418
26	PC(18:0/18:1)	No	0.480409	0.318389	5.83	6.156	1.05592	0.0784973	-0.3267	0.4343	0.7522	6	0.938388
7	SM(d18:1/22:1)	No	0.487841	0.311722	0.057	0.07023	1.23211	0.301126	-0.01323	0.0179	0.7389	6	0.945949
14	PC(14:1/16:0)	No	0.500822	0.300317	0.1459	0.1273	0.872515	-0.196747	0.01855	0.0259	0.7161	6	0.950448
134	PG(18:1/22:6)	No	0.503515	0.297987	0.04528	0.04003	0.884055	-0.177792	0.00525	0.007379	0.7114	6	0.950448
186	LCL(18:2/18:1/22:6)	No	0.511628	0.291045	0.09358	0.08955	0.956935	-0.0635068	0.004025	0.005771	0.6974	6	0.950448
200	PI(16:0/16:1)	No	0.510543	0.291968	0.07143	0.07445	1.04228	0.0597417	-0.003025	0.004326	0.6993	6	0.950448
228	ST(d18:1/25:1)	No	0.509034	0.293253	0.1158	0.1281	1.10622	0.145635	-0.01225	0.01745	0.7019	6	0.950448
8	SM(d18:1/22:0)	No	0.511142	0.291459	0.0284	0.0358	1.26056	0.334069	-0.0074	0.0106	0.6983	6	0.950448
73	PE(P18:0/22:2)	No	0.708864	0.149437	0.06145	0.04705	0.765663	-0.385218	0.0144	0.03677	0.3916	6	0.953671
92	LPE(22:4)	No	0.550525	0.259223	0.1447	0.1229	0.849343	-0.23558	0.0218	0.03448	0.6323	6	0.953671
87	LPE(20:3)	No	0.564034	0.248695	0.02085	0.01803	0.864748	-0.209648	0.002825	0.004629	0.6103	6	0.953671
84	LPE(18:1)	No	0.539404	0.268086	0.3699	0.3226	0.872128	-0.197389	0.0473	0.0727	0.6506	6	0.953671
86	LPE(20:4)	No	0.603452	0.219357	0.3834	0.3366	0.877934	-0.187815	0.04678	0.08535	0.548	6	0.953671
91	LPE(22:5)	No	0.69462	0.158253	0.0226	0.01988	0.879646	-0.185005	0.002725	0.006613	0.412	6	0.953671
90	LPE(22:6)	No	0.698395	0.155899	0.7288	0.6646	0.91191	-0.133037	0.0642	0.1579	0.4066	6	0.953671
12	SM(d18:1/24:1)	No	0.696949	0.156799	0.3656	0.3342	0.914114	-0.129554	0.03138	0.07677	0.4087	6	0.953671
4	SM(d18:1/18:0)	No	0.59484	0.2256	3.087	2.869	0.929381	-0.105658	0.2181	0.3884	0.5614	6	0.953671
182	LCL(56:8)	No	0.698503	0.155832	0.0301	0.02825	0.938538	-0.0915126	0.00185	0.004551	0.4065	6	0.953671
41	LPC (20:4)	No	0.651168	0.186307	0.0884	0.08318	0.94095	-0.0878097	0.005225	0.01099	0.4756	6	0.953671
253	GM1(d18:1/20:0) or (d20:1/18:0)	No	0.722071	0.14142	0.7606	0.717	0.942677	-0.0851648	0.04365	0.1171	0.3729	6	0.953671
240	PS(18:0/20:2)	No	0.656531	0.182745	0.235	0.2223	0.945957	-0.0801528	0.01268	0.0271	0.4677	6	0.953671
168	CL(22:6/20:4/20:4/18:3)	No	0.665269	0.177003	0.05825	0.05523	0.948155	-0.0768059	0.003025	0.006652	0.4548	6	0.953671
103	CAR(16:0)	No	0.578319	0.237833	21.07	19.99	0.948742	-0.0759118	1.084	1.845	0.5875	6	0.953671
156	CL(74:6)	No	0.553812	0.256637	0.1392	0.1327	0.953305	-0.0689908	0.006475	0.01033	0.6269	6	0.953671
173	CL(22:6/22:6/20:4/18:1)	No	0.608615	0.215657	0.3696	0.3525	0.953734	-0.0683415	0.0171	0.03166	0.54	6	0.953671
244	PS(40:4)	No	0.689896	0.161216	2.603	2.492	0.957357	-0.0628712	0.111	0.2649	0.4189	6	0.953671
118	BMP(18:0/18:0)	No	0.714072	0.146258	0.03203	0.03068	0.957852	-0.0621253	0.00135	0.003514	0.3842	6	0.953671
28	PC(38:5)	No	0.551101	0.258769	2.051	1.976	0.963432	-0.0537445	0.07483	0.1185	0.6313	6	0.953671
203	PI(16:0/18:1)	No	0.56041	0.251494	9.226	8.909	0.965641	-0.0504418	0.317	0.5144	0.6162	6	0.953671
167	CL(78:11)	No	0.549709	0.259867	0.1869	0.1806	0.966292	-0.0494687	0.006275	0.009904	0.6336	6	0.953671
77	PE(40:4)	No	0.679724	0.167667	1.843	1.789	0.9707	-0.0429027	0.05482	0.1264	0.4336	6	0.953671
74	PE(18:1/22:6)	No	0.645553	0.190068	1.753	1.707	0.973759	-0.0383629	0.04595	0.09494	0.484	6	0.953671
151	CL(20:4/20:4/18:2/16:1)	No	0.648402	0.188155	0.3422	0.3337	0.975161	-0.0362881	0.008525	0.01777	0.4797	6	0.953671
184	LCL(18:1/18:1/20:4)	No	0.698423	0.155881	0.08703	0.08495	0.9761	-0.0348988	0.002075	0.005104	0.4066	6	0.953671
125	PG(16:0/18:2)	No	0.7281	0.137809	0.0234	0.0229	0.978632	-0.0311609	0.0005	0.001372	0.3643	6	0.953671
157	CL(22:6/18:3/18:2/18:2)	No	0.53996	0.267639	0.1753	0.1724	0.983457	-0.0240662	0.0029	0.004464	0.6497	6	0.953671
158	CL(76:12)	No	0.680063	0.167451	0.7592	0.7471	0.984062	-0.0231786	0.01205	0.02782	0.4331	6	0.953671
189	PA(16:1/16:1)	No	0.689052	0.161748	0.0214	0.02115	0.988318	-0.0169531	0.00025	0.0005951	0.4201	6	0.953671
35	PC(18:0/22:5)	No	0.729704	0.136853	0.1868	0.1904	1.01927	0.027539	-0.003625	0.01001	0.3621	6	0.953671
127	PG(18:2/18:2)	No	0.636608	0.196128	0.2512	0.257	1.02309	0.0329319	-0.005825	0.01171	0.4974	6	0.953671
95	Cer(d18:1/18:0)	No	0.69044	0.160874	3.296	3.4	1.03155	0.0448185	-0.1041	0.2489	0.4181	6	0.953671
60	PE(P18:0/20:3)	No	0.724666	0.139862	1.082	1.117	1.03235	0.0459287	-0.03438	0.09311	0.3692	6	0.953671
63	PE(16:0/22:6)	No	0.627637	0.202291	6.543	6.76	1.03317	0.047071	-0.2164	0.4236	0.5109	6	0.953671
57	PE(P16:0/22:6), (18:0/18:0), and/or (P18:2/20:4)	No	0.72538	0.139435	8.739	9.034	1.03376	0.0478967	-0.2945	0.7998	0.3682	6	0.953671
154	CL(74:8)	No	0.580141	0.236466	0.9543	0.9869	1.03416	0.048461	-0.03262	0.05581	0.5846	6	0.953671
201	PI(16:0/16:0)	No	0.630739	0.20015	0.1087	0.1134	1.04324	0.0610687	-0.004725	0.009333	0.5063	6	0.953671
44	PE(P18:1/16:0) and/or (P16:0/18:1)	No	0.633999	0.197911	3.472	3.624	1.04378	0.061816	-0.1527	0.3045	0.5013	6	0.953671
76	PE(40:5)	No	0.73235	0.135281	0.8623	0.9057	1.05033	0.0708434	-0.04345	0.1212	0.3584	6	0.953671
225	ST(d18:1/24:2)	No	0.661635	0.179382	0.4769	0.5013	1.05116	0.0719875	-0.02438	0.05298	0.4601	6	0.953671
82	LPE(P18:0)	No	0.684219	0.164805	0.1302	0.137	1.05223	0.0734464	-0.006825	0.01598	0.4271	6	0.953671
241	PS(18:0/20:1)	No	0.682418	0.16595	0.4939	0.5198	1.05244	0.0737377	-0.02585	0.06016	0.4297	6	0.953671
50	PE(P18:1/18:1), (P18:0/18:2), and/or (P16:0/20:2)	No	0.567497	0.246036	7.684	8.11	1.05544	0.0778444	-0.4254	0.7034	0.6047	6	0.953671
183	LCL(56:7)	No	0.668865	0.174661	0.06538	0.06928	1.05965	0.0835896	-0.0039	0.008677	0.4495	6	0.953671
239	PS(18:0/20:4)	No	0.634346	0.197674	3.128	3.316	1.0601	0.0842035	-0.1877	0.3747	0.5008	6	0.953671
198	PA(18:0/20:2)	No	0.718027	0.143859	0.0508	0.05413	1.06555	0.0915999	-0.003325	0.008783	0.3786	6	0.953671
32	PC(18:0/20:1) and/or (P18:1/22:6)	No	0.591991	0.227685	0.1343	0.1438	1.07074	0.0986044	-0.009575	0.01692	0.5659	6	0.953671
193	PA(16:0/18:1)	No	0.560369	0.251526	0.5851	0.6314	1.07913	0.109871	-0.04625	0.07505	0.6162	6	0.953671
1	SM(d18:1/16:0)	No	0.656461	0.182791	0.2023	0.2184	1.07958	0.110477	-0.01608	0.03437	0.4678	6	0.953671
179	LCL(16:0/18:1/20:4)	No	0.562002	0.250262	0.02785	0.0301	1.08079	0.112086	-0.00225	0.003667	0.6136	6	0.953671
128	PG(18:1/18:2)	No	0.549503	0.26003	0.02378	0.02578	1.0841	0.116504	-0.002	0.003155	0.6339	6	0.953671
214	ST(d18:1/12:0)	No	0.72038	0.142439	0.1611	0.1753	1.08814	0.12187	-0.01418	0.03777	0.3753	6	0.953671
231	ST(d18:1/26:1)	No	0.67972	0.16767	0.03585	0.03905	1.08926	0.123349	-0.0032	0.00738	0.4336	6	0.953671
49	PE(P16:0/20:3) and/or (P18:1/18:2)	No	0.545671	0.263069	0.5333	0.5812	1.08982	0.124087	-0.04783	0.0747	0.6402	6	0.953671
66	PE(38:3)	No	0.647481	0.188773	0.3892	0.4287	1.10149	0.139457	-0.0395	0.0821	0.4811	6	0.953671
190	PA(16:0/16:1)	No	0.592043	0.227647	0.02518	0.0282	1.11994	0.163417	-0.003025	0.005346	0.5658	6	0.953671
110	CAR(20:2)	No	0.569654	0.244388	0.2304	0.2757	1.19661	0.258959	-0.04535	0.07542	0.6013	6	0.953671
247	PS(20:0/22:2)	No	0.524595	0.280176	0.1112	0.1333	1.19874	0.26152	-0.02208	0.03269	0.6754	6	0.953671
13	SM(d18:1/24:0)	No	0.650627	0.186668	0.03808	0.04603	1.20877	0.273541	-0.00795	0.01669	0.4764	6	0.953671
9	SM(d18:1/23:1)	No	0.720615	0.142297	0.01015	0.01248	1.22956	0.298138	-0.002325	0.006201	0.3749	6	0.953671
79	LPE(P16:0)	No	0.744092	0.128373	0.1128	0.1064	0.943262	-0.0842689	0.006475	0.01894	0.3419	6	0.957941
48	PE(P16:0/20:4)	No	0.74873	0.125675	2.879	2.8	0.97256	-0.040141	0.07943	0.2368	0.3354	6	0.957941
132	PG(18:1/20:4)	No	0.760007	0.119182	0.09693	0.09473	0.977303	-0.0331219	0.0022	0.006881	0.3197	6	0.957941
159	CL(20:4/20:4/18:2/18:1)	No	0.758201	0.120216	0.9837	1	1.01657	0.0237097	-0.01635	0.05074	0.3222	6	0.957941
207	PI(18:0/18:1)	No	0.746324	0.127072	0.176	0.1803	1.02443	0.034824	-0.004275	0.01262	0.3388	6	0.957941
109	CAR(20:4)	No	0.754868	0.122129	1.331	1.382	1.03832	0.054247	-0.05058	0.1547	0.3269	6	0.957941
10	SM(d18:1/23:0)	No	0.760871	0.118689	0.01833	0.02145	1.17021	0.226771	-0.003125	0.00981	0.3185	6	0.957941
61	PE(P20:1/18:1) and/or (P18:1/20:1)	No	0.767204	0.115089	3.141	3.253	1.03566	0.0505469	-0.1116	0.3603	0.3098	6	0.961358
220	ST(d18:1/22:1)	No	0.778707	0.108626	0.2803	0.2731	0.974313	-0.0375424	0.007125	0.02424	0.2939	6	0.961514
204	PI(16:1/20:4)	No	0.787503	0.103748	0.0616	0.06235	1.01218	0.0174592	-0.00075	0.002661	0.2819	6	0.961514
38	LPC (18:1)	No	0.783846	0.105769	0.4304	0.4388	1.01952	0.0278854	-0.008325	0.02902	0.2869	6	0.961514
235	PS(18:0/18:2)	No	0.789046	0.102898	2.804	2.866	1.02211	0.0315523	-0.0619	0.2213	0.2798	6	0.961514
213	PI(18:0/22:4)	No	0.782236	0.106662	0.03515	0.03593	1.02219	0.0316642	-0.000775	0.002681	0.2891	6	0.961514
40	LPC (P20:5)	No	0.775987	0.110145	0.01885	0.01988	1.05464	0.0767532	-0.001025	0.003443	0.2977	6	0.961514
176	CL(84:19)	No	0.807443	0.0928882	0.1702	0.1652	0.970623	-0.0430174	0.004975	0.01953	0.2547	6	0.978574
23	PC(36:4)	No	0.810414	0.0912933	5.933	6.012	1.01332	0.0190832	-0.0796	0.3175	0.2507	6	0.978574
112	CAR(20:0)	No	0.81516	0.0887573	0.1575	0.1617	1.02667	0.0379679	-0.00415	0.01699	0.2443	6	0.979851
245	PS(40:2)	No	0.824879	0.0836098	0.2381	0.229	0.961781	-0.05622	0.00905	0.03915	0.2312	6	0.982642
55	PE(36:2)	No	0.82442	0.0838517	2.468	2.434	0.986224	-0.0200132	0.03388	0.1462	0.2318	6	0.982642
21	PC(16:0/18:0)	No	0.831425	0.0801769	2.14	2.174	1.01589	0.0227411	-0.03465	0.1558	0.2223	6	0.986018
17	PC(16:0/16:0)	No	0.850994	0.0700736	9.932	9.789	0.985602	-0.0209228	0.1432	0.7303	0.1961	6	0.987137
71	PE(P18:0/22:4), (P20:0/20:4), and/or (P18:1/22:3)	No	0.8627	0.06414	3.361	3.318	0.987206	-0.0185767	0.0427	0.2366	0.1805	6	0.987137
65	PE(38:4)	No	0.881141	0.0549547	15.6	15.47	0.991667	-0.0120728	0.133	0.8525	0.156	6	0.987137
164	CL(78:14)	No	0.878568	0.0562248	0.3436	0.3452	1.00466	0.00670243	-0.001625	0.01019	0.1594	6	0.987137
107	CAR(18:0)	No	0.884391	0.0533555	5.282	5.322	1.00757	0.0108842	-0.03965	0.2614	0.1517	6	0.987137
20	PC(16:0/18:1)	No	0.882455	0.0543075	23.41	23.63	1.0094	0.0134947	-0.2179	1.412	0.1543	6	0.987137
56	PE(36:1)	No	0.872011	0.059478	2.896	2.925	1.01001	0.014375	-0.02878	0.1712	0.1681	6	0.987137
70	PE(P18:0/22:5) and/or (P18:1/22:4)	No	0.880531	0.0552555	3.899	3.945	1.0118	0.0169211	-0.04618	0.2944	0.1568	6	0.987137
236	PS(18:0/18:1)	No	0.881195	0.0549279	8.523	8.636	1.01326	0.0190019	-0.1125	0.7216	0.1559	6	0.987137
62	PE(P18:1/20:0)	No	0.851361	0.0698864	1.404	1.432	1.01994	0.0284886	-0.02745	0.1403	0.1956	6	0.987137
31	PC(18:0/20:2) and/or (P18:2/22:6)	No	0.850986	0.0700774	0.1821	0.186	1.02142	0.0305717	-0.00385	0.01963	0.1961	6	0.987137
226	ST(d18:1/24:1)	No	0.848948	0.0711191	5.076	5.186	1.02167	0.0309301	-0.1101	0.5536	0.1988	6	0.987137
80	LPE(16:0)	No	0.858124	0.06645	0.1477	0.1523	1.03114	0.0442461	-0.004625	0.02479	0.1866	6	0.987137
196	PA(P18:0/20:4)	No	0.86397	0.0635013	0.01245	0.01315	1.05622	0.0789171	-0.0007	0.003915	0.1788	6	0.987137
2	SM(d18:1/17:0)	No	0.892125	0.0495741	0.0571	0.05518	0.966375	-0.0493453	0.001925	0.01361	0.1415	6	0.991603
216	ST(d18:1/18:2)	No	0.901042	0.0452552	0.07213	0.07008	0.971579	-0.0415966	0.00205	0.01581	0.1297	6	0.993202
185	LCL(18:2/18:2/22:6)	No	0.897464	0.0469831	0.03028	0.03103	1.02477	0.0352985	-0.00075	0.005579	0.1344	6	0.993202
205	PI(16:0/20:4)	No	0.907539	0.0421348	1.779	1.787	1.0045	0.00647312	-0.008625	0.0712	0.1211	6	0.99623
67	PE(P18:2/22:6) and/or (18:1/20:1)	No	0.948508	0.0229591	0.1376	0.1349	0.980378	-0.0285901	0.002725	0.04047	0.06733	6	>0.999999999999999
85	LPE(18:0)	No	0.953025	0.0208956	0.2666	0.2642	0.990998	-0.0130463	0.00235	0.03827	0.06141	6	>0.999999999999999
170	CL(22:6/20:4/20:4/18:1)	No	0.924252	0.0342094	0.5952	0.592	0.994624	-0.00777735	0.00315	0.03177	0.09915	6	>0.999999999999999
81	LPE(P18:1)	No	0.972376	0.0121658	0.1852	0.1845	0.99622	-0.00546328	0.0007	0.01939	0.0361	6	>0.999999999999999
210	PI(18:0/20:4)	No	0.943234	0.0253807	8.435	8.412	0.997273	-0.00393922	0.02243	0.3021	0.07424	6	>0.999999999999999
129	PG(18:1/18:1)	No	0.950949	0.0218429	0.1083	0.1081	0.998153	-0.00266672	0.000225	0.003508	0.06413	6	>0.999999999999999
18	PC(P16:0/18:0), (P18:0/16:0), (O18:1/16:0), and/or (O16:0/18:1)	No	0.999565	0.000189007	0.588	0.5879	0.99983	-0.000245377	2.5e-05	0.04398	0.0005684	6	>0.999999999999999
153	CL(74:9)	No	0.960699	0.0174125	0.8565	0.8582	1.00198	0.00286065	-0.0017	0.03309	0.05137	6	>0.999999999999999
243	PS(18:0/22:6)	No	0.940023	0.0268615	37.07	37.21	1.00378	0.00543828	-0.1418	1.808	0.07845	6	>0.999999999999999
72	PE(O20:0/20:4) and/or (P18:0/22:3)	No	0.972329	0.0121868	0.1923	0.1938	1.0078	0.0112098	-0.0015	0.04148	0.03616	6	>0.999999999999999
99	Cer(d18:1/24:1)	No	0.919797	0.036308	0.3263	0.3294	1.0095	0.0136416	-0.003075	0.02929	0.105	6	>0.999999999999999
