# Supplementary material for: Reduced progranulin increases tau and α-synuclein inclusions and alters mouse tauopathy phenotypes via glucocerebrosidase
Source: Nat Commun. 2024 Feb 16;15:1434. doi: 10.1038/s41467-024-45692-3 (PMC10873339; doi:10.1038/s41467-024-45692-3)
Supplement: Supplementary file 7 — Source Data [file 41467_2024_45692_MOESM7_ESM.xlsx]

## Sheet: Fig. 1a
Fig. 1a
	7.5 months old								9 months old
	WT	Grn+/-	Grn-/-	PS19	PS19 Grn+/-	PS19 Grn-/-			WT	Grn+/-	Grn-/-	PS19	PS19 Grn+/-	PS19 Grn-/-
	37	55	45	47	45	27			46	56	45	42	31	28
	38	48	48	39	41	37			37	55	51	42	36	35
	26	36	30	39	36	39			45	49	38	32	39	39
	40	38	30	46	38	34			28	37	31	39	40	24
	30	56	38	39	40	45			49	42	39	37	40	45
	43	39	36	28	41	38			30	55	37	29	41	38
	36	40	29	34		29			45	44	32	31	40	37
	45	26	50	25	38	39			39	46	53	27	42	27
	35	43	50	36	40	27			46	24	51	36	25	27
	55	29	33		29	28			37	42	42		26
	50	46	38	49	22				57	31	35	50	42	26
	22	33	35	42	27	28			50	51	37	33	44	39
	31	30	34	38	41	36			23	35	38	39	21	29
	45	48	46	27	44	26			38	31	48	27	34	24
	31	32	43	29	28	25			46	49	45	28	41	27
		41	36	24	35	24			32	34	38	24	39	31
	38	36	45	32	42	29				40	50	29	37	29
	42	27		25	42	29			39	37		24	49
	32	34	36	34	42				45	27	40	32	39	31
	42	39	40	33	51	30			38	32	44	29	47	28
	29		23	32	39	26			46	40	25	39	39	20
	44	46	32	39	45	27					35	41	27	23
	45	34	35	46	41	27			32	49	38	38	42
	46	24	46	29	26				44	36	47		23
	29	29	31		43				42	24	33	26	31
		24	33	32	22				49	31	37	31	41
	38	35	43	39	34				29	25	46	28	42
	48	50	36	27	39					39	34	27	39
	39	39	28	33	46				38	53	25	37
	38	34	24	36	41				51	42	26		28
		40	32						41	37	33		27
		48			32				38	44			28
		22	27		28					48	31		25
					30					21			35
		25			26								38
		47			35					28			24
		28			45					50			25
					25					30			26
					26								50
					24								28
					46								29
					31								27
					36								21
					26
					20								31
													19
					33								24
					27								31
					28
					36

## Sheet: Fig. 1b
Fig. 1b
	Days	WT	Grn+/-	Grn-/-	PS19	PS19 Grn+/-	PS19 Grn-/-
	314			0
	314				0
	314		0
	314		0
	291					1
	314			0
	263					1
	314					0
	314				0
	314					0
	314					0
	314					0
	313	0
	261				1
	313		0
	313					0
	313			0
	313	0
	313						0
	313	0
	313			0
	313					0
	313		0
	313			0
	313					0
	313			0
	290					1
	240					1
	313			0
	313	0
	313	0
	313		0
	313					0
	313			0
	313				0
	313			0
	313		0
	313					0
	313				0
	313		0
	313						0
	313		0
	313		0
	313					0
	313	0
	313		0
	313		0
	313		0
	316					0
	316		0
	316				0
	316						0
	293						1
	316		0
	316					0
	316		0
	316			0
	316			0
	313	0
	313					0
	313		0
	313		0
	313					0
	313					0
	313			0
	316				0
	316					0
	316					0
	316						0
	316					0
	316				0
	316					0
	316	0
	316					0
	316		0
	316						0
	316		0
	316			0
	316		0
	316				0
	312	0
	312		0
	312	0
	312					0
	312		0
	312	0
	312	0
	312		0
	312	0
	50	0
	312					0
	312		0
	50	0
	312						0
	316	0
	316			0
	316						0
	54	0
	54		0
	54		0
	316				0
	316						0
	54		0
	316						0
	217					1
	313					0
	313			0
	226					1
	313			0
	313		0
	313					0
	313	0
	313		0
	316	0
	316	0
	316					0
	316					0
	316				0
	316				0
	316	0
	316		0
	30		0
	314			0
	314					0
	293						1
	314		0
	314	0
	176						1
	314	0
	314				0
	314						0
	314				0
	314			0
	314				0
	314				0
	314						0
	314				0
	30		0
	314				0
	314	0
	313					0
	313	0
	313		0
	313				0
	313			0
	313					0
	313				0
	313		0
	313					0
	302				1
	313			0
	313			0
	313				0
	222					1
	313		0
	86						1
	313					0
	313		0
	314			0
	293			0
	314					0
	314						0
	314					0
	314			0
	314		0
	304		0
	315					0
	315				0
	315		0
	315	0
	315		0
	309		0
	309				0
	288				0
	309			0
	309					0
	309					0
	309	0
	309			0
	301					0
	273	0
	273					0
	312	0
	263				1
	273			0
	312			0
	312						0
	312						0
	314					0
	314			0
	314						0
	314		0
	314					0
	314					0
	314	0
	314		0
	269						1
	26		0
	291					0
	291				0
	291			0
	291	0
	291						0
	276					1
	287				0
	287	0
	22	0
	22		0
	22		0
	287	0
	287				0
	287					0
	287						0
	287		0
	26					0
	285						1
	26		0
	26		0
	26		0
	26		0
	26		0
	26		0
	26		0
	295					0
	295				0
	295		0
	30	0
	295				0
	295		0
	287						1
	287	0

## Sheet: Fig. 1c
Fig. 1c
	Time spent in center							Distance travelled in center							Total distance travelled
	WT	Grn+/-	Grn-/-	PS19	PS19 Grn+/-	PS19 Grn-/-		WT	Grn+/-	Grn-/-	PS19	PS19 Grn+/-	PS19 Grn-/-		WT	Grn+/-	Grn-/-	PS19	PS19 Grn+/-	PS19 Grn-/-
	3.37	8.83	2	4.56	5.2	2.53		7.32	14.66	6.06	9.43	10.29	8.09		6759.71	6523.58	8440.95	9666.34	13203	5623.94
	1.47	9.77	9.67	10.5	3.1	22.77		4.58	12.84	17.72	16.37	6.45	23.04		4919.32	10758.6	8217.03	5623.88	6907.66	10709.9
	9.75	5.78	2.43	25.48	4.47	3.26		13.92	12.2	3.46	22.94	12.16	6.2		7921.95	10765.2	8997.83	11532.3	6491.81	9879.63
	13.83	1.33	8.1	11.73	0	14.73		16.62	3.2	18.35	19.47	0	12.34		11065.8	6449.62	6462.72	15358.3	2505.64	9071.01
	4.63	2.37	2.53	2.23	5.36	14.81		7.61	6.98	8.46	6.22	7.95	22.28		8063.74	8238.41	7800.76	9462.4	8312.18	10070
	3.4	15.57	0.33	16.25	13.4	28.5		10.36	19.2	1.62	20.19	10.28	27.45		6341.26	9425.11	4922.75	8923.62	5413.51	5592.87
	5.17	4.43	7.43	6.2	7.19	5.6		9.38	10.08	19.89	13.62	13.69	15.52		12017.2	12036.3	9445.94	7556.93	11108.5	8781.99
	0	12.6		6.97	2.8	9.3		0	19.7		10.91	4.53	18.41		3403.5	6730.97		8027.74	5570.09	16037.5
	2.63	4.07		10.33	12	9.73		8.05	8.64		17.88	15.16	20.41		3882.63	8476.78		11230.9	8203.6	9881.46
	12	7.57		14.43	10.12	0.1		25.36	12.09		16.33	18.12	0.97		10809.8	9688.44		6617.88	10868.2	4831.11
	0	0			4.17			0	0			9.05			3796.26	3502.11			4150.24
	1.27	1.5			14.53			6.57	5.09			16.67			3987.8	5418.65			11972.9
	0	6.57			5.66			0	14.47			10.75			3393.17	8142.54			10187.1
	2.93				4.59			8.65				10.16			7450.7				9141.53
								7.99	11.51	7.4	8.47	7.08	7.72		6759.46	10780	6690.73	2474.82	10001.7	4778.71
	2.1	8.43	2.57	5.15	4.47	1.5		7.8	7.33	8.99	4.1	8.77	14.9		9527.99	10127	8202.33	5439.62	6294.18	13069.3
	5.03	3.97	3.8	1.47	3.8	13.8		7.39	13.14	15.88	4.48	18.11	12.13		7062.35	7852.46	10955.2	4281.06	12755.8	6869.16
	2.53	7.17	9.03	1.53	12.17	2.67		13.63	8.73	10.39	4.13	3.55	24.91		9742.5	8750.44	8858.71	4892.42	10465.9	4077.03
	7.17	4.7	5.57	1.57	1.73	33.17		13.1	2.98	11.5	17.79	8.29	7.83		8823.14	6197.06	8158.85	5007.42	6965.06	11620.5
	5.03	1.27	2.45	19.57	2.97	7.73		11.22	3	8.64	7.3	10.9	10.49		7767.11	8828.03	9039.51	3967.8	8239.04	7857.55
	4.8	1.23	4.27	2.1	3.87	4.27		8.99	9.73	5.63	11.31	7.09			7962.49	8337.12	6582.16	12443.2	3098.33
	2.9	4.97	1.93	6.07	1.63			9.82	5.18	8.03	8.81	2.62			7244.38	8211.94	11024.6	8669.99	3662.68
	5.47	4.03	5.23	3.13	1.63			9.2	10.92	11.04	13.73	5.53			8050.03	15594.8	6891.3	9890.54	8321.37
	6.73	6.25	3.92	7.93	3.27				8.28			7.37				6155.65			8293.65
		4.27			5.67				11.27			9.45				9159.29			5400.5
		6.87			3.64				7.49			15.54				7675.24			11611.3
		3.47			10.83				15.78			12.84				7583.18			11439.8
		6.07			4.33				5.47							6547.35
		2.5							12.41							11145.5
		4.5

## Sheet: Fig. 1d
Fig. 1d
	Time spent in open arms							Entries to open arms							Distance travelled in open arms
	WT	Grn+/-	Grn-/-	PS19	PS19 Grn+/-	PS19 Grn-/-		WT	Grn+/-	Grn-/-	PS19	PS19 Grn+/-	PS19 Grn-/-		WT	Grn+/-	Grn-/-	PS19	PS19 Grn+/-	PS19 Grn-/-
	2.47	1.07	3.13	8.73	9.73	0.57		0.06	0.27	0.63	0.53	0.53	0.71		0.05	0.02	0.09	0.32	0.3	0.02
	0.47	0.27	2.67	1.67	5.57	9.07		0.1	0.09	0.21	0.21	0.45	0.45		0.02	0.01	0.08	0.03	0.28	0.17
	19.63	17	0.4	0.8	1.87	7.47		0.63	0.56	0.09	0.36	0.4	0.36		0.83	0.52	0.01	0.02	0.07	0.26
	2.6	0	3.2	15.47	1.47	65.13		1.33	0	0.46	0.28	0.31	1.92		0.09	0	0.1	0.86	0.06
	6.8	4	10.93	6.27	0.6	10.47		0.54	0.37	0.79	0.4	0.25	1.3		0.27	0.11	0.53	0.26	0.01	0.45
	3.67	5.2	3.27	7.67	14.73	4.53		0.28		0.53	0.29		0.53		0.07	0.15	0.06	0.26	1.22	0.16
	16.4	3.13	5.67	2.73	18.73	10.67		0.48	0.13	0.39	0.41	1	0.65		0.43	0.07	0.13	0.08	0.6	0.29
	2.67	11.2		15.07	1.27	9.47		0.17			0.35	0.35	0.54		0.09	0.58		0.54	0.04	0.15
	3.4	4.73		3.67	25.73	5.13		0.3	0.21		0.35	0.93	0.42		0.13	0.09		0.12	0.62	0.14
	9.53	18.33		30.97	11.2	3.87		0.53	0.93		1.07	0.26	1		0.39	0.77		1	0.2	0.1
	0.27	6.13			11.6			0.1	0.33			0.69			0.01	0.26			0.45
	3.27	5.87			0.13			0.55	0.2			0.03			0.1	0.12			0
	0.93	6.87			4.67			0.13	0.89						0.03	0.43			0.46
	3.87				8.87			0.54				0.92			0.06				0.34
								0.41	0.3	0.33	1.17	0.63	0.27		0.58	0.04	0.35	0.99	0.55	0.17
	19.53	2.13	10.83	39.87	14.13	3.6		0.42	0.33	0.32	0.33	0.53			0.57	0.6	0.36	0.07	0.32
	21.27	14.97	11	4.1	11.27	51.47		0.53	0.35	1.13	1.57	0.05	0.6		0.11	0.44		0.06	0.01	0.03
	6.2	9.53		3.27	0.17	1.47		0.28	0.14	0.23	1	0.64	1.08		0.31	0.02	0.22	0.54	0.4
	10.13	1.2	7.73	15.47	16.37	30.87		0.17	0.21	0.21	0.76	0.32	0.6		0.17	0.23	0.31	1.13	0.4	0.49
	8.53	6.77	7.33	26.4	13.4	16.67		0.87	0.47	0.81	0.67	0.45	0.52			0.27		0.21	0.5	0.69
	22.67	9.73		6.43	14.53	18.33		0.3	0.38	1.7	0.79	0.5			0.63	0.42			0.4
	20.17	15.57	26.73	34.27	20			0.6	0.5	0.47	0.33	0.71			0.68	0.23	0.4	0.3	0.68
	17.4	6.33	11.2	7.2	19.87			0.46	0.19	1.07	0.27	0.28			0.3	0.27	0.18	0.45	0.47
	12.2	10.67	7.47	17.2	13				0			0.83				0			0.9
		0			21.53				0.5			0.2				0.49			0.17
		18.6			5.6				0.41							0.27			1.67
		9.83			49.5				0.94			1.14							1.02
		29.37			36.67				0.31							0.02
		0.87							0.56							0.39
		16.27
															0.0375467		0.350703	0.462204		0.0409908
															0.5427		0.277681	0.0775798		0.495635
	1.7		23.5	31.1		3.34		0.2		0.636364	1.2		0.666667		0.0206087		0.299866	0.0288868		0.604998
	19.36		21.1	0.17		47.13				0.75	0.352941		0.666667		0.6985		0.183565			0.292104
	0.3		20.3	18.04		31.54		0.25		0.6	0.142857		1		0.0119683		0.0197537	0.0748563		1.11565
			7.77	4.64		24.67				1			0.636364		0.149753		0.0231641	0.225123		0.0700629
	1.63		1.1	0.83		36.64		0.0666667		0.384615	0.666667		1.88889		0.625725		0.0838117	0.275876		0.0918287
	12.7		1.47			3.3		0.222222		0.263158	0.454545		0.5		0.0309064		0.305425	0.568795		0.464584
	33.03		4.76	6.7		9.77		0.875		1	1.33333		0.4		0.0437744		0.0259364	0.660565		0.586549
	0.43		22.07	14.6		25.2		0		0.647059	0.714286		0.5		0.321811		0.0838678	0.0683181		0.190218
	0.23		1.23	14.8		31.87		0		0.5	1.45455		1		0.016729		0.241573	0.217199
	20.1		11.57	30.23		15.1		0.928571		0.148148	0.5		0.411765		0.314584		0.10199	0.0614384		0.230532
	0.56			33.27		50.2		0.0625		1.5	1.33333				0.0588097		0.121519	0.587951		0.886414
	16.7		16.1	1.6		15.36		0.6875		1.25	0.318182		0.625		0.0737059		0.109806	0.0270769		0.631234
	2.9		2.57	16.83		40.37		0.4		0.307692	0.636364		1.41667		0.572176		0.386122	0.089646		0.398827
	1.44		9.9	5.96		32.4		0.25			0.6		1		0.130404		0.0831789	0.335292
			6.84	30.77		29.9		0.285714		0.444444	0.307692		0.8		0.0627594		0.0303516
	11.63		25.4	1.17				0.363636		1.2	0.857143				0.0603579
	6.96		4.9	7.03				0.5		0.333333
	3.83		0.9	23.5				0.4

## Sheet: Fig. 1e
Fig. 1e
	Morris water maze learning trial
	Trial Block	WT
	1	56.05	32.93	59.95	40.4	43.25	48.8	51.1	56.25	54.45	47.9	60	60	59.95	47.73		60	60	53.25	51.18	47.25	58.95	38.93	37.15	54.7		55	55	48	59	60	35	19	47	32	50	40	60	47	37	49	27	37	44
	2	25.55	29.35	27.55	20.2	60	16.85	48.3	60	30.8	32.55	60	60	60	19.95		60	32.25	30.93	50	46.15	47.25	60	45.35	46.95		18	44	13	38	53	21	35	30	57	15	22	46	37	49	12	33	46	13
	3	21.65	10.85	16.35	13.05	60	9.8	20.73	38.15	46.5	27.43	52.85	40.68	38.78	15.45		19.45	9.38	14.3	20.4	34.2	19.8	41.2	16.58	48.4		14	16	23	13	55	35	23	12	25	18	13	32	22	54	7	35	28	26
	4	15.3	12.35	11.7	19.3	47.33	16.65	8.15	30.38	32.13	18.98	53.38	28.28	20.53	24.8		21.28	9.43	10.75	22.58	21.08	13.75	48.4	9	38.65		22	13	9	19	54	46	14	24	9	30	11	37	17	45	17	44	44	10
	5	26.3	9.63	19.38	28.45	20.43	33.55	34.93	34.28	26.05	26.55	44.35	14.2	13.8	9.2		17.83	23.05	24.15	44.55	23.33	33	49.25	18.78	13.15		13	25	26	17	59	30	8	38	24	23	16	44	15	42	18	37	29	17
	6	19.1	18.05	12.35	11.3	22.4	10.9	21.23	47.75	18	15.78	39.6	11.68	18.1	23.05		13.95	7.78	20.2	16.1	21.5	21	41.58	12.4	11.38		7	7	24	25	60	15	6	12	17	18	10	10	22	27	22	45	23	16

## Sheet: Fig. 1f
Fig. 1f
	Worris water mize probe trial
	WT		Grn+/-		Grn-/-		PS19		PS19 Grn+/-		PS19 Grn-/-
	target	a.o.	target	a.o.	target	a.o.	target	a.o.	target	a.o.	target	a.o.
	49.5	16.83	47.83	17.39	39.33	20.22	50.17	16.61	35.67	21.45	72.67	9.11
	57.33	14.22	63.67	12.11	68.83	10.39	43	19	20.33	26.55	9.33	30.22
	60.5	13.17	46.17	17.94	44.5	18.5	30.33	23.22	32.17	22.61	21.5	26.17
	44.17	18.61	38	20.67	16.67	27.78	21.33	26.22	60.83	13.05
	60	13.33	41.33	19.55	33.83	22.06	43	19	35.17	21.61	53	15.67
	28.83	23.72	49	17	46.33	17.89	34.67	21.78	35.17	21.61	31.83	22.72
	44.67	18.44	34.33	21.89	43.17	18.94	38.67	20.45	32	22.66
	21.67	26.11	41.17	19.61			39	20.33	31.67	22.78	37.5	20.83
	74.67	8.44	45.17	18.28			37	21	23.17	25.61	33.67	22.11
	24.33	25.22	40	20					28	24
	3.17	32.28	63.67	12.11
	28.67	23.78	43.33	18.89
	55.83	14.72	38.83	20.39
	32	22.67
	18	27.33	64.67	11.78	29.67	23.44	26	24.67	25.83	24.72	33.33	22.22
	44	18.67	28.17	23.94	36.33	21.22	7.83	30.72	33	22.33	43	19
	57.5	14.17	40.33	19.89	17	27.66	25.83	24.72	30.5	23.17	12.17	29.28
	41.67	19.44	20.67	26.44	43.33	18.89	8.67	30.44	18.67	27.11	15.33	28.22
	40.5	19.83	49.33	16.89	65	11.67	38	20.66	69.5	10.17	70.57	9.81
	39.33	20.22	20	26.67	60.17	13.28	29	23.67	27.83	24.06	19.17	26.94
	47.83	17.39	42.5	19.16	31.83	22.72	62.67	12.44
	58.17	13.94	56	14.67	47.33	17.56	34.67	21.78	46.67	17.78
	35.5	21.5	42.17	19.28	23.33	25.56			18.67	27.11
			56	14.67					22.33	25.89
			33.67	22.11					28.33	23.89
			63	12.34					61.04	12.99
			37.33	20.89
			51.33	16.22
			39.67	20.11
	30.83	23.06			63.5	24.67	29.83	23.39			36.33	21.22
	41.67	19.44			54.17	26.61	32.17	22.61			65	11.67
	29.67	23.45			25.5	24.11	12.33	29.22			16.83	27.72
	37	21			26	18.33	9.33	30.22			33.83	22.06
	4	32			20.17	23.5	18.67	27.11				27.45
	39	20.34			27.67	20	54.33	15.22			17.67	26.67
	55	15			45	20.95	25.67	24.78			20	17
	23.67	25.44			29.5	22.67	0	33.34			49	20.5
	40.67	19.78			40	29.33	36.33	21.22			38.5	19.33
	24.5	25.17			37.17	15.45	18.67	27.11			42	21.4
	30.17	23.28			32	22.67	37	21			35.79	23.89
	18.67	27.11			12	21.78	26.17	24.61			28.33	16.5
	46.67	17.78			53.67	14.22	23.17	25.61			50.5	24.06
	21.67	26.11			32	19.17	23	25.67			27.83	33.33
	50.67	16.44			34.67	30.44	40.83	19.72			0	21.56
	24.67	25.11			57.33	12.17	14.67	28.44			35.33
	43.67	18.78			42.5	15.28	27.33	24.22
	50.67	16.45			8.67	24.83	5	31.67

## Sheet: Fig. 1g
Fig. 1g
	Morris water maze visible platform
	WT	Grn+/-	Grn-/-	PS19	PS19 Grn+/-	PS19 Grn-/-
	3.23333	4.48333	3.89	4.06667	2.97	4.11333
	4.01333	3.30333	2.68333	6.76	5.37	4.50667
	3.70667	3.50667	4.02	4.10333	2.77333	4.9
	3.39333	7.33667	3.26667	4.93333	4.52667
	4.10333	3.14333	3.41667	3.69667	2.91667	2.97333
	3.39667	3.92667	2.96333	3.63333	8.81	3.44667
	4.35667	3.31667	3.16333	2.83333	6.13333
	6.96333	2.97333		3	4.37667	3.5
	6.05	2.93667		4.46	5.48	7.63667
	2.61667	3.11333			5.99
	13.3433	2.99667
	2.75333	6.49667
	4.72667	2.97
	5.71667
	3.90667	3.29333	5.17333	5.84333	6.52333	6.89333
	3.26667	3.23333	3.72667	14.33	5.19333	6.58333
	3.66333	4.39	4.11667	10.1067	4.48667	6.05667
	3.68	2.98333	4.06	4.53333	4.16	4.76
	4.24667	5.60333	4.11667	4.99	4.99	5.55
	4.28333	3.66667	3.27667	5.33333	4.22	4.51
	5.54333	3.91	3.39	5.52
	5.04333	3.52667	4.10667	2.86667	4.25333
	3.81333	4.53667	5.38333		6.69333
		5.61333			8.12667
		3.02			7.09667
		3.99			4.92
		4.44333
		3.76667
		3.59333

## Sheet: Fig. 1i
Fig. 1i
	Hippocampus							Piriform/entorhinal cortex							Posterior LV
	WT	Grn+/-	Grn-/-	PS19	PS19 Grn+/-	PS19 Grn-/-		WT	Grn+/-	Grn-/-	PS19	PS19 Grn+/-	PS19 Grn-/-		WT	Grn+/-	Grn-/-	PS19	PS19 Grn+/-	PS19 Grn-/-
				11.6244							5.56869							0.00622349
	10.9402							6.9838							0.0133637
			12.8125							6.86506							0.0628464
	12.0559							7.47715							0.0292229
		10.3401							4.63936							0
		11.6064							6.4003							0.0205699
			12.216							8.20919							0.0167847
		12.1949							6.24085							0.0128559
						13.503							6.91625							0.00984181
		10.9506							6.96761							0.0225482
																	0
																	0.0650269
						12.886							6.84764							0.372842
					13.7217							4.5375							1.45909
				6.43283							2.5275							1.58361
					12.5547							7.08922							0.00290378
															0.0359874
				7.17362							3.13648							2.29067
					10.3065							4.60436							0.106227
						12.2744							6.29022							0.00784422
					12.8237							6.76121							0.0117918
																0.580245
					10.3202							4.3373							1.68123
			10.1853							5.21959							0.00132772
			11.5208							5.37536							0.0105129
	11.2131							7.43424							0.0100369
					11.4011							6.62291							0.00121623
					5.15251							1.96903							2.12102
				12.703							5.62471							0
	12.0457							6.42086							0.000341742
																			2.07363
																0.104444
					12.7407							5.74208							2.10151
						13.626							5.13883							0.0265309
	11.336							6.79677							0.00138205
				7.92355							3.60386							1.41415
																		1.92078
															0.0643108
	12.1071							7.49511							0.0559153
		11.9494							6.51503							0.0203113
					10.7249							5.13789							0.0632515
	11.5136							5.72273							1.04686
			11.8815							6.73266							0.0291767
																		4.24022
			10.6363							6.91026							0.00897312
	11.4065							6.26834							0.153456
		11.944							6.61365							0.00696756
				7.01448							2.20728							4.87474
						11.7764							6.42131							0.212132
						11.2114							6.14512							0.00653548
		12.0839							7.11253							0.000552789
		11.3177							6.92255							0.00034875
			12.0453							6.98145							0.0105672
																			1.89779
						12.7							7.98902							0.00975924
					11.6543							6.2214							0.403737
			12.8176							5.40825							0.0107389
	10.8664							6.96889							0.00152482
					10.8237							6.38869							0.000219507
																				1.17508
					11.5453							4.22733							0.328408
	12.0314							5.90964							0.166739
				8.51381							3.21172							2.51998
																				2.4065
						11.9948							6.30413							0.0449148
						9.24648							4.92994							0.622864
		11.1628							6.05097							0.00678634
						11.8004							4.70006							0.00165966
			12.0184							7.0235							0.0135907
																		0.0358989
		11.9399							8.61317							0.00102815
	12.1709							6.36909							1.19833
						13.1398							4.53821							0.237786
																			1.57085
																			1.4266
						11.8821							5.0246							0.83867
				6.72337							3.85614							1.57627
				12.8401							6.29983							0.0806928
						13.2143							7.75439							0.00673593
				8.65271							5.42831							0.00351685
					10.82							5.92309							0.896703
				12.9013							6.61641							0
	11.9593							6.14339							0.0101487
																		1.42969
																			1.18652
					8.62836							5.30373							0.690828
			11.2948							5.33189							0.00486354
			11.9357							7.17583							0.000600228
					9.81736							4.21973							0.0232925
				5.20727							2.52873							1.91323

## Sheet: Fig. 2c
Fig. 2c
	Cluster	WT			Grn+/-			Grn-/-			PS19			PS19 Grn+/-			PS19 Grn-/-
	12	0.00575202	0.00615412	0.00359231	0.00572103	0.00607069	0.00449277	0.00632851	0.0037179	0.00361148	0.00556152	0.00473631	0.00374716	0.00639835	0.00360964	0.00477417	0.00234632	0.00465426	0.00438731
	11	0.0272689	0.0170353	0.0154553	0.00926262	0.0213453	0.0138377	0.00805446	0.00580923	0.0150162	0.0295639	0.0152109	0.0204122	0.0136223	0.0097976	0.0259927	0.0279681	0.0329122	0.0264259
	10	0.0353643	0.0457545	0.0466165	0.0471304	0.0372075	0.0449277	0.052354	0.01766	0.0425775	0.0275149	0.0361599	0.0463465	0.0176471	0.016888	0.0326614	0.0361333	0.0391179	0.0449954
	9	0.0151257	0.0210489	0.0105263	0.016709	0.0245765	0.0154551	0.0296289	0.0169629	0.0367801	0.0369792	0.0193096	0.0138053	0.0380805	0.0353229	0.0212186	0.0417644	0.0303635	0.0191817
	8	0.0943758	0.0597574	0.0875522	0.0880857	0.0755899	0.102345	0.0597373	0.0693621	0.0635811	0.165675	0.0674014	0.0987082	0.0675955	0.140003	0.127993	0.0762084	0.10328	0.0968269
	7	0.0373882	0.0338923	0.0321637	0.0270614	0.0287868	0.0265972	0.0434366	0.0325317	0.0344991	0.0649819	0.0407141	0.0353022	0.0396285	0.0242362	0.0369809	0.0403566	0.0544105	0.0367309
	6	0.133149	0.127631	0.131078	0.141936	0.15774	0.106928	0.105571	0.132334	0.150162	0.115523	0.115493	0.122473	0.121878	0.153797	0.128524	0.111872	0.102061	0.129987
	5	0.106306	0.0757224	0.0951546	0.0990737	0.10986	0.0768263	0.0800652	0.0862089	0.0965596	0.0831301	0.0937244	0.07021	0.100826	0.0661338	0.0848742	0.0842797	0.0902039	0.0746863
	4	0.0587985	0.0786657	0.0668338	0.067381	0.0684422	0.0620002	0.0846678	0.0752876	0.0597795	0.0552249	0.0663084	0.0738586	0.0747162	0.0647157	0.0582752	0.085969	0.0683732	0.0649934
	3	0.00745633	0.0106136	0.00818713	0.00962586	0.00793107	0.00880582	0.0110269	0.0135936	0.007318	0.00712265	0.00929046	0.0104526	0.00939113	0.00850844	0.00735071	0.0117316	0.00930851	0.0126518
	2	0.290158	0.310738	0.248705	0.292953	0.267502	0.270105	0.284975	0.303009	0.297187	0.260416	0.338009	0.251159	0.267286	0.233982	0.250379	0.26626	0.263298	0.291909
	1	0.180656	0.207278	0.249791	0.191609	0.18966	0.263815	0.232045	0.241431	0.186847	0.138062	0.187449	0.23972	0.239628	0.240944	0.212868	0.203566	0.186835	0.190797

## Sheet: Fig. 3b
Fig. 3b
	AT8 staning types and hippocampal volumes
	Type1	Type2	Type3	Type4
		11.6244
		13.503
	12.886
	13.7217
				6.43283
	12.5547
				7.17362
		10.3065
			12.2744
		12.8237
		10.3202
		11.4011
				5.15251
	12.703
				7.07259
	12.7407
	13.626
			7.92355
				5.62551
			10.7249
				6.02151
			7.01448
		11.7764
		11.2114
				5.28783
			12.7
	11.6543
	10.8237
				4.88603
	11.5453
			8.51381
				4.39375
			11.9948
			9.24648
		11.8004
			8.7824
			13.1398
				7.58353
				8.42999
	11.8821
				6.72337
	12.8401
	13.2143
			8.65271
		10.82
	12.9013
			9.30157
			8.69701
				8.62836
		9.81736
				5.20727

[truncated: 62 more sheets: Fig. 3c, Fig. 3e, Fig. 3f, Fig. 3h, Fig. 4b, Fig. 4c, Fig. 4d, Fig. 5b, Fig. 5c, Fig. 5e, Fig. 5g, Fig. 6c, Fig. 7c, Fig. 7d, Fig. 7e, Fig. 7f, Fig. 7g, Fig. 7i, Fig. 7j, Fig. 7k …]
